# Supplementary material for: A Novel SIL1 Variant (p.E342K) Associated with Marinesco–Sjögren Syndrome Impairs Protein Stability and Function
Source: Int J Mol Sci. 2025 Nov 22;26(23):11310. doi: 10.3390/ijms262311310 (PMC12691736; doi:10.3390/ijms262311310)
Supplement: Supplementary file 1 [file ijms-26-11310-s001.zip]

Archive with 10 entries (9 files):
- ijms-3935520-supplementary/
- ijms-3935520-supplementary/Supplementary Figures.pdf
- ijms-3935520-supplementary/Supplementary table 1_DE proteins.xlsx
- ijms-3935520-supplementary/Supplementary table 2_Biological-Processes.xlsx
- ijms-3935520-supplementary/Supplementary table 3_Molecular-Functions.xlsx
- ijms-3935520-supplementary/Supplementary table 4_Cellular-Components.xlsx
- ijms-3935520-supplementary/Supplementary table 5_Reactome_Pathways.xlsx
- ijms-3935520-supplementary/Supplementary table 6_KEGG-Pathways.xlsx
- ijms-3935520-supplementary/Supplementary Table 7_Antibodies.xlsx
- ijms-3935520-supplementary/Supplementary Table 8_Primers.xlsx
