# Supplementary material for: A Novel SIL1 Variant (p.E342K) Associated with Marinesco–Sjögren Syndrome Impairs Protein Stability and Function
Source: Int J Mol Sci. 2025 Nov 22;26(23):11310. doi: 10.3390/ijms262311310 (PMC12691736; doi:10.3390/ijms262311310)
Supplement: Supplementary file 1 [file ijms-26-11310-s001.zip › ijms-3935520-supplementary/Supplementary table 1_DE proteins.xlsx]

## Sheet: Foglio1
Accession Number	Description	Abundance Ratio: (HF-P2 ) / (HF Ctrl)	Abundance Ratio P-Value: (HF-P2 ) / (HF Ctrl)
Q9BPW8	Protein NipSnap homolog 1 [OS=Homo sapiens]	0.01	1e-17
Q9BY77	Polymerase delta-interacting protein 3 [OS=Homo sapiens]	0.01	1e-17
P52566	Rho GDP-dissociation inhibitor 2 [OS=Homo sapiens]	0.01	1e-17
Q8WVV9	Heterogeneous nuclear ribonucleoprotein L-like [OS=Homo sapiens]	0.01	1e-17
Q9Y316-1	Protein MEMO1 [OS=Homo sapiens]	0.01	1e-17
Q9GZL7	ribosome biogenesis protein WDR12 [OS=Homo sapiens]	0.01	1e-17
Q96GG9	DCN1-like protein 1 [OS=Homo sapiens]	0.01	1e-17
Q9BXY0	Protein MAK16 homolog [OS=Homo sapiens]	0.01	1e-17
P27487	Dipeptidyl peptidase 4 [OS=Homo sapiens]	0.01	1e-17
O15523	atp-dependent rna helicase ddx3y [OS=Homo sapiens]	0.01	1e-17
Q9UMS6	Synaptopodin-2 [OS=Homo sapiens]	0.01	1e-17
P40424-1	pre-B-cell leukemia transcription factor 1 [OS=Homo sapiens]	0.01	1e-17
Q9GZT4	serine racemase [OS=Homo sapiens]	0.01	1e-17
P08473	Neprilysin [OS=Homo sapiens]	0.01	1e-17
Q9NWV8	BRISC and BRCA1-A complex member 1 [OS=Homo sapiens]	0.01	1e-17
Q96C01	Protein FAM136A [OS=Homo sapiens]	0.01	1e-17
Q5T6F2	Ubiquitin-associated protein 2 [OS=Homo sapiens]	0.01	1e-17
Q8TF72	protein Shroom3 [OS=Homo sapiens]	0.01	1e-17
P41221	protein Wnt-5a [OS=Homo sapiens]	0.047	1e-17
Q8N357	Solute carrier family 35 member F6 [OS=Homo sapiens]	0.052	1.03251e-13
P10321	HLA class I histocompatibility antigen, Cw-7 alpha chain [OS=Homo sapiens]	0.062	1e-17
Q15050	Ribosome biogenesis regulatory protein homolog [OS=Homo sapiens]	0.067	5.8085e-10
Q8ND56	protein LSM14 homolog A [OS=Homo sapiens]	0.077	3.37765e-11
P23219	Prostaglandin G/H synthase 1 [OS=Homo sapiens]	0.081	1e-17
Q9P0J7	E3 ubiquitin-protein ligase KCMF1 [OS=Homo sapiens]	0.087	5.85533e-09
Q15018	BRISC complex subunit Abraxas 2 [OS=Homo sapiens]	0.098	2.46917e-07
Q96A65	Exocyst complex component 4 [OS=Homo sapiens]	0.116	1.50821e-08
Q14699	raftlin [OS=Homo sapiens]	0.122	1.09241e-08
Q9NZI8	Insulin-like growth factor 2 mRNA-binding protein 1 [OS=Homo sapiens]	0.125	1.52278e-12
Q96T37-1	Putative RNA-binding protein 15 [OS=Homo sapiens]	0.13	8.54279e-08
P46087	Probable 28S rRNA (cytosine(4447)-C(5))-methyltransferase [OS=Homo sapiens]	0.144	2.91994e-06
P05783	Keratin, type I cytoskeletal 18 [OS=Homo sapiens]	0.147	1.5099e-14
P52434	DNA-directed RNA polymerases I, II, and III subunit RPABC3 [OS=Homo sapiens]	0.152	4.46132e-09
P21926	CD9 antigen [OS=Homo sapiens]	0.157	7.11619e-10
O43447	peptidyl-prolyl cis-trans isomerase H [OS=Homo sapiens]	0.164	1.09831e-07
P05120	Plasminogen activator inhibitor 2 [OS=Homo sapiens]	0.182	1.1009e-12
Q13867	bleomycin hydrolase [OS=Homo sapiens]	0.182	6.87628e-06
P41214	Eukaryotic translation initiation factor 2d [OS=Homo sapiens]	0.193	9.10462e-05
Q07092	collagen alpha-1(XVI) chain [OS=Homo sapiens]	0.201	0.000131637
Q93062-1	RNA-binding protein with multiple splicing [OS=Homo sapiens]	0.219	7.39727e-07
Q7Z4I7-1	LIM and senescent cell antigen-like-containing domain protein 2 [OS=Homo sapiens]	0.219	1.57011e-05
Q96QR8	Transcriptional activator protein Pur-beta [OS=Homo sapiens]	0.224	7.30578e-05
Q9H425	Uncharacterized protein C1orf198 [OS=Homo sapiens]	0.232	1.23282e-06
Q7Z3B1	Neuronal growth regulator 1 [OS=Homo sapiens]	0.234	3.99646e-05
Q16647	prostacyclin synthase [OS=Homo sapiens]	0.235	0.000108226
P53634-1	Dipeptidyl peptidase 1 [OS=Homo sapiens]	0.245	2.04332e-07
P15151-1	Poliovirus receptor [OS=Homo sapiens]	0.251	4.63525e-05
P51608	Methyl-CpG-binding protein 2 [OS=Homo sapiens]	0.261	0.000599815
O95340	bifunctional 3'-phosphoadenosine 5'-phosphosulfate synthase 2 [OS=Homo sapiens]	0.264	1.10891e-07
P35754	Glutaredoxin-1 [OS=Homo sapiens]	0.281	5.6553e-06
Q13642-1	Isoform 1 of Four and a half LIM domains protein 1 [OS=Homo sapiens]	0.283	2.37333e-07
P00966	Argininosuccinate synthase [OS=Homo sapiens]	0.284	2.14731e-05
P30837	Aldehyde dehydrogenase X, mitochondrial [OS=Homo sapiens]	0.307	0.00136623
P46976-1	Glycogenin-1 [OS=Homo sapiens]	0.312	4.84468e-05
P40261	Nicotinamide N-methyltransferase [OS=Homo sapiens]	0.331	1.67966e-05
P51911	Calponin-1 [OS=Homo sapiens]	0.332	7.65694e-05
P24390	ER lumen protein-retaining receptor 1 [OS=Homo sapiens]	0.332	0.0134851
Q7Z4G1-1	COMM domain-containing protein 6 [OS=Homo sapiens]	0.335	0.0198476
Q9H7D7	WD repeat-containing protein 26 [OS=Homo sapiens]	0.337	0.0201513
Q01650	large neutral amino acids transporter small subunit 1 [OS=Homo sapiens]	0.338	0.000739752
O60216	Double-strand-break repair protein rad21 homolog [OS=Homo sapiens]	0.342	0.00987525
Q9Y617-1	phosphoserine aminotransferase [OS=Homo sapiens]	0.343	1.78639e-05
Q14683	structural maintenance of chromosomes protein 1a [OS=Homo sapiens]	0.343	0.00164066
Q13123	Protein Red [OS=Homo sapiens]	0.358	0.025278
P16435	NADPH--cytochrome P450 reductase [OS=Homo sapiens]	0.36	0.00137005
Q00587-1	Cdc42 effector protein 1 [OS=Homo sapiens]	0.361	0.0138569
P42574	Caspase-3 [OS=Homo sapiens]	0.37	0.00145934
Q9BQE5	apolipoprotein L2 [OS=Homo sapiens]	0.372	0.00212547
P11047	Laminin subunit gamma-1 [OS=Homo sapiens]	0.379	0.000605626
O95747	Serine/threonine-protein kinase OSR1 [OS=Homo sapiens]	0.38	0.00333876
Q9GZX9	Twisted gastrulation protein homolog 1 [OS=Homo sapiens]	0.38	0.010666
P22413	Ectonucleotide pyrophosphatase/phosphodiesterase family member 1 [OS=Homo sapiens]	0.381	0.0232989
Q6UVY6	DBH-like monooxygenase protein 1 [OS=Homo sapiens]	0.383	0.00268327
Q14671-1	Pumilio homolog 1 [OS=Homo sapiens]	0.388	0.0449241
Q68CZ2-1	Tensin-3 [OS=Homo sapiens]	0.389	0.0035672
P21980	Protein-glutamine gamma-glutamyltransferase 2 [OS=Homo sapiens]	0.4	0.000325103
Q969E4	transcription elongation factor A protein-like 3 [OS=Homo sapiens]	0.401	0.00972366
Q9NZN3	EH domain-containing protein 3 [OS=Homo sapiens]	0.409	0.00190699
P04150	Glucocorticoid receptor [OS=Homo sapiens]	0.409	0.0324339
Q9BZQ8	Protein Niban [OS=Homo sapiens]	0.412	0.00695288
P49006	MARCKS-related protein [OS=Homo sapiens]	0.42	0.0233518
Q8WUP2	Filamin-binding LIM protein 1 [OS=Homo sapiens]	0.424	0.00405837
P13995	Bifunctional methylenetetrahydrofolate dehydrogenase/cyclohydrolase, mitochondrial [OS=Homo sapiens]	0.428	0.0258208
Q9Y2H6	Fibronectin type-III domain-containing protein 3a [OS=Homo sapiens]	0.438	0.0277816
P83916	Chromobox protein homolog 1 [OS=Homo sapiens]	0.444	0.0190158
Q8N0X7	Spartin [OS=Homo sapiens]	0.447	0.0191449
Q8N392-1	Rho GTPase-activating protein 18 [OS=Homo sapiens]	0.448	0.0159593
Q16822-1	Phosphoenolpyruvate carboxykinase [GTP], mitochondrial [OS=Homo sapiens]	0.449	0.00554086
Q99685-1	monoglyceride lipase [OS=Homo sapiens]	0.451	0.0154762
Q96HC4	PDZ and LIM domain protein 5 [OS=Homo sapiens]	0.455	0.00256714
Q9H2D6	TRIO and F-actin-binding protein [OS=Homo sapiens]	0.455	0.00389071
Q9UH99	SUN domain-containing protein 2 [OS=Homo sapiens]	0.455	0.00900265
Q99829	Copine-1 [OS=Homo sapiens]	0.455	0.00961467
Q92804-1	TATA-binding protein-associated factor 2N [OS=Homo sapiens]	0.459	0.0218042
P78330	phosphoserine phosphatase [OS=Homo sapiens]	0.463	0.0256373
P09497-2	Isoform Non-brain of Clathrin light chain B [OS=Homo sapiens]	0.466	0.00369753
Q9Y5Z4-1	Heme-binding protein 2 [OS=Homo sapiens]	0.467	0.015663
P31937	3-hydroxyisobutyrate dehydrogenase, mitochondrial [OS=Homo sapiens]	0.472	0.00607002
O43175	D-3-phosphoglycerate dehydrogenase [OS=Homo sapiens]	0.474	0.00468715
P08195	4F2 cell-surface antigen heavy chain [OS=Homo sapiens]	0.48	0.00506888
P48681	Nestin [OS=Homo sapiens]	0.481	0.00575629
O75822	Eukaryotic translation initiation factor 3 subunit J [OS=Homo sapiens]	0.484	0.0372272
Q16527	Cysteine and glycine-rich protein 2 [OS=Homo sapiens]	0.489	0.0223983
P43490	nicotinamide phosphoribosyltransferase [OS=Homo sapiens]	0.491	0.0257666
O75608	Acyl-protein thioesterase 1 [OS=Homo sapiens]	0.491	0.0417974
Q9BZF9	Uveal autoantigen with coiled-coil domains and ankyrin repeats [OS=Homo sapiens]	0.496	0.0130135
A6NE01	Protein FAM186A [OS=Homo sapiens]	0.5	0.0422319
P02786	Transferrin receptor protein 1 [OS=Homo sapiens]	0.503	0.0108416
P23381	Tryptophan--tRNA ligase, cytoplasmic [OS=Homo sapiens]	0.506	0.0132019
P30041	Peroxiredoxin-6 [OS=Homo sapiens]	0.515	0.0143295
Q15056-1	Eukaryotic translation initiation factor 4H [OS=Homo sapiens]	0.519	0.033255
P33316-3	Deoxyuridine 5'-triphosphate nucleotidohydrolase, mitochondrial [OS=Homo sapiens]	0.522	0.0295532
Q13308-1	Inactive tyrosine-protein kinase 7 [OS=Homo sapiens]	0.526	0.0185016
P20337	Ras-related protein Rab-3B [OS=Homo sapiens]	0.54	0.0253516
P00533-1	epidermal growth factor receptor [OS=Homo sapiens]	0.544	0.0469905
P08243-1	Asparagine synthetase [glutamine-hydrolyzing] [OS=Homo sapiens]	0.553	0.047899
Q9NR12-1	PDZ and LIM domain protein 7 [OS=Homo sapiens]	0.556	0.0355355
Q14315	Filamin-C [OS=Homo sapiens]	0.559	0.0374503
Q9Y6M1	Insulin-like growth factor 2 mRNA-binding protein 2 [OS=Homo sapiens]	0.563	0.040351
Q15075	Early endosome antigen 1 [OS=Homo sapiens]	0.565	0.0421923
P12268	inosine-5'-monophosphate dehydrogenase 2 [OS=Homo sapiens]	0.571	0.046946
P02452	Collagen alpha-1(I) chain [OS=Homo sapiens]	0.571	0.0471468
P35241-1	radixin [OS=Homo sapiens]	1.359	0.0425925
P21266	glutathione S-transferase Mu 3 [OS=Homo sapiens]	1.361	0.0386302
O75131	Copine-3 [OS=Homo sapiens]	1.403	0.0306004
Q08722	Leukocyte surface antigen CD47 [OS=Homo sapiens]	1.406	0.0359884
Q9Y3U8	60S ribosomal protein L36 [OS=Homo sapiens]	1.408	0.0299198
P52788-1	Spermine synthase [OS=Homo sapiens]	1.416	0.0303556
Q04446	1,4-alpha-glucan-branching enzyme [OS=Homo sapiens]	1.418	0.027405
Q9Y2S7	Polymerase delta-interacting protein 2 [OS=Homo sapiens]	1.419	0.0473003
Q8TCT9-1	Minor histocompatibility antigen H13 [OS=Homo sapiens]	1.42	0.0248093
P15924-1	Desmoplakin [OS=Homo sapiens]	1.425	0.0246453
Q92597	Protein NDRG1 [OS=Homo sapiens]	1.43	0.045831
P0CG39	POTE ankyrin domain family member J [OS=Homo sapiens]	1.433	0.0289114
P18124	60S ribosomal protein L7 [OS=Homo sapiens]	1.44	0.0283403
P40121	Macrophage-capping protein [OS=Homo sapiens]	1.447	0.0201827
P09104	Gamma-enolase [OS=Homo sapiens]	1.451	0.0250477
P26006	Integrin alpha-3 [OS=Homo sapiens]	1.465	0.0128043
Q15181	Inorganic pyrophosphatase [OS=Homo sapiens]	1.468	0.0196538
Q96B97-1	SH3 domain-containing kinase-binding protein 1 [OS=Homo sapiens]	1.468	0.0391404
Q8NBJ5	Procollagen galactosyltransferase 1 [OS=Homo sapiens]	1.469	0.0207049
Q96CW1	AP-2 complex subunit mu [OS=Homo sapiens]	1.475	0.0117758
Q9BZG1	Ras-related protein Rab-34 [OS=Homo sapiens]	1.479	0.0179496
Q9UNF1	Melanoma-associated antigen D2 [OS=Homo sapiens]	1.48	0.010607
Q14318	peptidyl-prolyl cis-trans isomerase FKBP8 [OS=Homo sapiens]	1.501	0.0116099
P52209	6-phosphogluconate dehydrogenase, decarboxylating [OS=Homo sapiens]	1.504	0.0162809
P46777	60S ribosomal protein L5 [OS=Homo sapiens]	1.517	0.0161973
P84157-2	Isoform 2 of Matrix-remodeling-associated protein 7 [OS=Homo sapiens]	1.521	0.0117801
P17301	Integrin alpha-2 [OS=Homo sapiens]	1.525	0.01365
Q5JRX3	Presequence protease, mitochondrial [OS=Homo sapiens]	1.527	0.0110644
P40429	60S ribosomal protein L13a [OS=Homo sapiens]	1.529	0.0126151
Q8N129	Protein canopy homolog 4 [OS=Homo sapiens]	1.535	0.0220986
P12111	Collagen alpha-3(VI) chain [OS=Homo sapiens]	1.538	0.0122157
Q02878	60S ribosomal protein L6 [OS=Homo sapiens]	1.539	0.012134
P39023	60S ribosomal protein L3 [OS=Homo sapiens]	1.543	0.00916597
O94925-1	Glutaminase kidney isoform, mitochondrial [OS=Homo sapiens]	1.552	0.00947402
P26447	Protein S100-A4 [OS=Homo sapiens]	1.552	0.0109341
Q14195-2	Isoform LCRMP-4 of Dihydropyrimidinase-related protein 3 [OS=Homo sapiens]	1.564	0.00985356
Q6PIU2	Neutral cholesterol ester hydrolase 1 [OS=Homo sapiens]	1.581	0.00808594
Q27J81	Inverted formin-2 [OS=Homo sapiens]	1.593	0.00712565
O14786-1	Neuropilin-1 [OS=Homo sapiens]	1.605	0.0108015
P12110	Collagen alpha-2(VI) chain [OS=Homo sapiens]	1.612	0.0065696
Q15392	Delta(24)-sterol reductase [OS=Homo sapiens]	1.614	0.0153636
Q9NZM1	Myoferlin [OS=Homo sapiens]	1.615	0.00639323
Q8WX93-1	palladin [OS=Homo sapiens]	1.615	0.00640014
Q13636	ras-related protein rab-31 [OS=Homo sapiens]	1.618	0.0161131
Q9BY43	Charged multivesicular body protein 4a [OS=Homo sapiens]	1.635	0.0140742
P61313-1	60S ribosomal protein L15 [OS=Homo sapiens]	1.641	0.00389094
Q6YHK3-1	CD109 antigen [OS=Homo sapiens]	1.658	0.00442204
P50416	Carnitine O-palmitoyltransferase 1, liver isoform [OS=Homo sapiens]	1.67	0.0236282
Q96EM0	Trans-3-Hydroxy-L-proline dehydratase [OS=Homo sapiens]	1.68	0.0358427
P29279-1	Connective tissue growth factor [OS=Homo sapiens]	1.684	0.00909797
P12109	Collagen alpha-1(VI) chain [OS=Homo sapiens]	1.691	0.00332751
P42765	3-ketoacyl-CoA thiolase, mitochondrial [OS=Homo sapiens]	1.693	0.00287124
O00425	Insulin-like growth factor 2 mRNA-binding protein 3 [OS=Homo sapiens]	1.698	0.00863671
P63172	Dynein light chain Tctex-type 1 [OS=Homo sapiens]	1.739	0.00587595
Q9HBL0	Tensin-1 [OS=Homo sapiens]	1.746	0.00693865
P37235	Hippocalcin-like protein 1 [OS=Homo sapiens]	1.789	0.00740561
O00592	Podocalyxin [OS=Homo sapiens]	1.8	0.000998881
P11216	Glycogen phosphorylase, brain form [OS=Homo sapiens]	1.803	0.00101042
Q01813	ATP-dependent 6-phosphofructokinase, platelet type [OS=Homo sapiens]	1.814	0.00111429
Q92696	geranylgeranyl transferase type-2 subunit alpha [OS=Homo sapiens]	1.818	0.0337935
P20936-1	ras GTPase-activating protein 1 [OS=Homo sapiens]	1.833	0.00569928
Q9UK41-1	vacuolar protein sorting-associated protein 28 homolog [OS=Homo sapiens]	1.846	0.00351784
Q4L180	Filamin A-interacting protein 1-like [OS=Homo sapiens]	1.847	0.00713589
P48449-1	lanosterol synthase [OS=Homo sapiens]	1.852	0.000792465
O43795	Unconventional myosin-Ib [OS=Homo sapiens]	1.857	0.000792537
Q9GZY8-1	Mitochondrial fission factor [OS=Homo sapiens]	1.879	0.0046776
P02751	fibronectin [OS=Homo sapiens]	1.887	0.000598174
Q8IVF2-1	Protein AHNAK2 [OS=Homo sapiens]	1.911	0.000425789
P15153	Ras-related C3 botulinum toxin substrate 2 [OS=Homo sapiens]	1.938	0.00275644
Q8NBN3-1	Transmembrane protein 87A [OS=Homo sapiens]	1.944	0.00200641
O00560-1	Syntenin-1 [OS=Homo sapiens]	1.946	0.00150018
P11908	ribose-phosphate pyrophosphokinase 2 [OS=Homo sapiens]	1.963	0.00166636
Q8NDI1	EH domain-binding protein 1 [OS=Homo sapiens]	1.978	0.015646
O00267	Transcription elongation factor Spt5 [OS=Homo sapiens]	1.987	0.00117603
P17936	Insulin-like growth factor-binding protein 3 [OS=Homo sapiens]	1.998	0.00105848
Q6P4E1	Protein CASC4 [OS=Homo sapiens]	2.001	0.009383
Q8IWX8	Calcium homeostasis endoplasmic reticulum protein [OS=Homo sapiens]	2.007	0.000740393
Q7L5N7	Lysophosphatidylcholine acyltransferase 2 [OS=Homo sapiens]	2.049	0.00707822
P52943	Cysteine-rich protein 2 [OS=Homo sapiens]	2.062	0.000224013
Q9UBR2	Cathepsin Z [OS=Homo sapiens]	2.091	9.77581e-05
P04439	HLA class I histocompatibility antigen, A-3 alpha chain [OS=Homo sapiens]	2.122	8.29837e-05
Q14914	Prostaglandin reductase 1 [OS=Homo sapiens]	2.161	3.85659e-05
O94919	endonuclease domain-containing 1 protein [OS=Homo sapiens]	2.18	0.00270435
Q4V9L6	Transmembrane protein 119 [OS=Homo sapiens]	2.217	0.000417233
Q15582	Transforming growth factor-beta-induced protein ig-h3 [OS=Homo sapiens]	2.232	0.000175658
P37268	squalene synthase [OS=Homo sapiens]	2.243	0.00315107
Q9Y5S1	Transient receptor potential cation channel subfamily V member 2 [OS=Homo sapiens]	2.256	0.000302463
P39060-1	Isoform 2 of Collagen alpha-1(XVIII) chain [OS=Homo sapiens]	2.315	0.000439823
Q9UBY9-1	Heat shock protein beta-7 [OS=Homo sapiens]	2.319	2.21404e-05
Q53FA7-1	Quinone oxidoreductase PIG3 [OS=Homo sapiens]	2.325	0.00183461
P24821	Tenascin [OS=Homo sapiens]	2.401	0.00015018
Q96CG8	Collagen triple helix repeat-containing protein 1 [OS=Homo sapiens]	2.445	2.34477e-06
Q9BTE6-1	Alanyl-tRNA editing protein Aarsd1 [OS=Homo sapiens]	2.492	0.00176219
P28300	Protein-lysine 6-oxidase [OS=Homo sapiens]	2.656	9.3166e-07
Q9Y6K8	Adenylate kinase isoenzyme 5 [OS=Homo sapiens]	2.715	7.64947e-06
Q06033-1	Inter-alpha-trypsin inhibitor heavy chain H3 [OS=Homo sapiens]	2.897	8.16878e-06
P68032	Actin, alpha cardiac muscle 1 [OS=Homo sapiens]	2.903	7.35192e-08
Q99541	perilipin-2 [OS=Homo sapiens]	2.914	0.00022581
O14498	Immunoglobulin superfamily containing leucine-rich repeat protein [OS=Homo sapiens]	3.006	8.51471e-06
O00291	Huntingtin-interacting protein 1 [OS=Homo sapiens]	3.097	1.21979e-08
P12277	Creatine kinase B-type [OS=Homo sapiens]	3.67	1.05217e-10
Q05193-1	Dynamin-1 [OS=Homo sapiens]	3.804	9.42438e-06
Q04828	aldo-keto reductase family 1 member C1 [OS=Homo sapiens]	4.069	4.76419e-12
Q96CX2	BTB/POZ domain-containing protein KCTD12 [OS=Homo sapiens]	4.204	4.05114e-09
Q9UKX5	Integrin alpha-11 [OS=Homo sapiens]	6.701	1.40138e-08
Q8TF66	Leucine-rich repeat-containing protein 15 [OS=Homo sapiens]	6.705	1.58364e-11
P59768	Guanine nucleotide-binding protein G(I)/G(S)/G(O) subunit gamma-2 [OS=Homo sapiens]	7.262	7.37617e-11
