# Supplementary material for: A Novel SIL1 Variant (p.E342K) Associated with Marinesco–Sjögren Syndrome Impairs Protein Stability and Function
Source: Int J Mol Sci. 2025 Nov 22;26(23):11310. doi: 10.3390/ijms262311310 (PMC12691736; doi:10.3390/ijms262311310)
Supplement: Supplementary file 1 [file ijms-26-11310-s001.zip › ijms-3935520-supplementary/Supplementary table 2_Biological-Processes.xlsx]

## Sheet: Biological.Process
#term ID	term description	observed gene count	background gene count	strength	false discovery rate	matching proteins in your network (IDs)	matching proteins in your network (labels)
GO:0009410	Response to xenobiotic stimulus	18	422	0.68	0.0013	9606.ENSP00000225964,9606.ENSP00000231004,9606.ENSP00000261714,9606.ENSP00000265641,9606.ENSP00000276914,9606.ENSP00000296585,9606.ENSP00000311032,9606.ENSP00000311713,9606.ENSP00000315190,9606.ENSP00000339435,9606.ENSP00000354357,9606.ENSP00000361471,9606.ENSP00000370254,9606.ENSP00000376197,9606.ENSP00000419970,9606.ENSP00000437402,9606.ENSP00000441434,9606.ENSP00000442464	COL1A1,LOX,BLMH,CPT1A,PLIN2,ITGA2,CASP3,OXSR1,ITGA3,SRR,GSTM3,ASS1,AKR1C1,TFRC,POR,ENO2,NNMT,NCEH1
GO:0044281	Small molecule metabolic process	36	1645	0.39	0.0048	9606.ENSP00000222553,9606.ENSP00000244043,9606.ENSP00000249066,9606.ENSP00000261714,9606.ENSP00000262134,9606.ENSP00000265395,9606.ENSP00000265641,9606.ENSP00000270776,9606.ENSP00000285093,9606.ENSP00000320043,9606.ENSP00000321584,9606.ENSP00000339435,9606.ENSP00000346577,9606.ENSP00000347495,9606.ENSP00000354612,9606.ENSP00000356940,9606.ENSP00000360316,9606.ENSP00000361471,9606.ENSP00000366927,…	NAMPT,PTGIS,APOL2,BLMH,LPCAT2,HIBADH,CPT1A,PGD,ACAA2,LYPLA1,IMPDH2,SRR,AK5,WARS1,PTGS1,MOXD1,DHCR24,ASS1,ALDH1B1,GLRX,AKR1C1,PFKP,MTHFD2,PSPH,PRPS2,PTGR1,MECP2,PAPSS2,MME,POR,ENO2,NNMT,NCEH1,FDFT1,PHGDH,ENPP1
GO:0030155	Regulation of cell adhesion	22	784	0.49	0.016	9606.ENSP00000225964,9606.ENSP00000249071,9606.ENSP00000258341,9606.ENSP00000262120,9606.ENSP00000264634,9606.ENSP00000265131,9606.ENSP00000296585,9606.ENSP00000311032,9606.ENSP00000315190,9606.ENSP00000346839,9606.ENSP00000353731,9606.ENSP00000355330,9606.ENSP00000355361,9606.ENSP00000361471,9606.ENSP00000362776,9606.ENSP00000367817,9606.ENSP00000371958,9606.ENSP00000376197,9606.ENSP00000379873,…	COL1A1,RAC2,LAMC1,TWSG1,WNT5A,TNC,ITGA2,CASP3,ITGA3,FN1,DPP4,TGM2,CD47,ASS1,COL16A1,PODXL,CD9,TFRC,HLA-A,TGFBI,POLDIP2,TRIOBP
GO:0009888	Tissue development	34	1723	0.34	0.0309	9606.ENSP00000217131,9606.ENSP00000225964,9606.ENSP00000231004,9606.ENSP00000231509,9606.ENSP00000253861,9606.ENSP00000258341,9606.ENSP00000262120,9606.ENSP00000264634,9606.ENSP00000265131,9606.ENSP00000265641,9606.ENSP00000290378,9606.ENSP00000296043,9606.ENSP00000296585,9606.ENSP00000310901,9606.ENSP00000311032,9606.ENSP00000315190,9606.ENSP00000330523,9606.ENSP00000346839,9606.ENSP00000354357,…	CTSZ,COL1A1,LOX,NR3C1,EXOC4,LAMC1,TWSG1,WNT5A,TNC,CPT1A,ACTC1,SHROOM3,ITGA2,CSRP2,CASP3,ITGA3,CTHRC1,FN1,GSTM3,COL6A1,TGM2,S100A4,DHCR24,PODXL,AKR1C1,TMEM119,SPART,TGFBI,FNDC3A,FKBP8,PDLIM5,PHGDH,TRIOBP,ENPP1
GO:0009987	Cellular process	156	14826	0.07	0.0309	9606.ENSP00000171887,9606.ENSP00000216962,9606.ENSP00000217131,9606.ENSP00000222553,9606.ENSP00000225964,9606.ENSP00000228945,9606.ENSP00000231004,9606.ENSP00000231509,9606.ENSP00000244043,9606.ENSP00000249071,9606.ENSP00000249842,9606.ENSP00000252456,9606.ENSP00000252599,9606.ENSP00000253861,9606.ENSP00000258341,9606.ENSP00000258729,9606.ENSP00000261015,9606.ENSP00000261622,9606.ENSP00000261714,…	TNS1,PYGB,CTSZ,NAMPT,COL1A1,ARHGDIB,LOX,NR3C1,PTGIS,RAC2,ISLR,CNN1,COLGALT1,EXOC4,LAMC1,IGF2BP3,WDR12,SLC7A5,BLMH,EIF3J,TWSG1,LPCAT2,CAPG,EHBP1,WNT5A,TNC,HIBADH,CPT1A,PGD,EIF2D,PLIN2,ENDOD1,ACAA2,IGF2BP1,ACTC1,COL6A3,SHROOM3,ITGA2,RAD21,ABRAXAS2,CKB,COL6A2,SYNPO2,PPIH,CSRP2,CASP3,OXSR1,UACA,ITGA3,CPNE1,EEA1,LYPLA1,IMPDH2,RRS1,SMC1A,EHD3,FLNC,ITGA11,KDELR1,CTHRC1,RFTN1,GNG2,HIP1,SRR,RPL7,PRDX6,TRP…
GO:0016043	Cellular component organization	75	5436	0.19	0.0309	9606.ENSP00000225964,9606.ENSP00000231004,9606.ENSP00000231509,9606.ENSP00000249071,9606.ENSP00000252456,9606.ENSP00000252599,9606.ENSP00000253861,9606.ENSP00000258341,9606.ENSP00000261868,9606.ENSP00000262134,9606.ENSP00000263867,9606.ENSP00000263991,9606.ENSP00000264634,9606.ENSP00000265131,9606.ENSP00000271764,9606.ENSP00000276914,9606.ENSP00000285093,9606.ENSP00000290341,9606.ENSP00000290378,…	COL1A1,LOX,NR3C1,RAC2,CNN1,COLGALT1,EXOC4,LAMC1,EIF3J,LPCAT2,CAPG,EHBP1,WNT5A,TNC,EIF2D,PLIN2,ACAA2,IGF2BP1,ACTC1,SHROOM3,ITGA2,RAD21,ABRAXAS2,SYNPO2,PPIH,CSRP2,CASP3,ITGA3,CPNE1,EEA1,RRS1,SMC1A,EHD3,FLNC,CTHRC1,RFTN1,HIP1,TRPV2,SLC35F6,FN1,NEGR1,MYOF,BABAM1,DPP4,TGM2,DYNLT1,NES,RPL5,DHCR24,RAB3B,MARCKSL1,COL16A1,KCTD12,PITRM1,NOP2,CD9,KRT18,MYO1B,INF2,CBX1,SUN2,MECP2,RPL6,AP2M1,NDRG1,RAB34,SPART…
GO:0042273	Ribosomal large subunit biogenesis	7	74	1.02	0.0309	9606.ENSP00000261015,9606.ENSP00000322396,9606.ENSP00000339795,9606.ENSP00000353246,9606.ENSP00000359345,9606.ENSP00000371858,9606.ENSP00000403172	WDR12,RRS1,RPL7,MAK16,RPL5,NOP2,RPL6
GO:0043436	Oxoacid metabolic process	22	846	0.46	0.0309	9606.ENSP00000244043,9606.ENSP00000261714,9606.ENSP00000265395,9606.ENSP00000265641,9606.ENSP00000270776,9606.ENSP00000285093,9606.ENSP00000320043,9606.ENSP00000339435,9606.ENSP00000347495,9606.ENSP00000354612,9606.ENSP00000361471,9606.ENSP00000370254,9606.ENSP00000370517,9606.ENSP00000377617,9606.ENSP00000378854,9606.ENSP00000385763,9606.ENSP00000395535,9606.ENSP00000406157,9606.ENSP00000419970,…	PTGIS,BLMH,HIBADH,CPT1A,PGD,ACAA2,LYPLA1,SRR,WARS1,PTGS1,ASS1,AKR1C1,PFKP,MTHFD2,PSPH,PTGR1,MECP2,PAPSS2,POR,ENO2,PHGDH,ENPP1
GO:0071840	Cellular component organization or biogenesis	78	5639	0.19	0.0309	9606.ENSP00000225964,9606.ENSP00000231004,9606.ENSP00000231509,9606.ENSP00000249071,9606.ENSP00000252456,9606.ENSP00000252599,9606.ENSP00000253861,9606.ENSP00000258341,9606.ENSP00000261015,9606.ENSP00000261868,9606.ENSP00000262134,9606.ENSP00000263867,9606.ENSP00000263991,9606.ENSP00000264634,9606.ENSP00000265131,9606.ENSP00000271764,9606.ENSP00000276914,9606.ENSP00000285093,9606.ENSP00000290341,…	COL1A1,LOX,NR3C1,RAC2,CNN1,COLGALT1,EXOC4,LAMC1,WDR12,EIF3J,LPCAT2,CAPG,EHBP1,WNT5A,TNC,EIF2D,PLIN2,ACAA2,IGF2BP1,ACTC1,SHROOM3,ITGA2,RAD21,ABRAXAS2,SYNPO2,PPIH,CSRP2,CASP3,ITGA3,CPNE1,EEA1,RRS1,SMC1A,EHD3,FLNC,CTHRC1,RFTN1,HIP1,RPL7,TRPV2,SLC35F6,FN1,NEGR1,MYOF,BABAM1,MAK16,DPP4,TGM2,DYNLT1,NES,RPL5,DHCR24,RAB3B,MARCKSL1,COL16A1,KCTD12,PITRM1,NOP2,CD9,KRT18,MYO1B,INF2,CBX1,SUN2,MECP2,RPL6,AP2M1,…
GO:0002181	Cytoplasmic translation	8	123	0.86	0.0328	9606.ENSP00000261868,9606.ENSP00000271764,9606.ENSP00000339795,9606.ENSP00000346001,9606.ENSP00000359345,9606.ENSP00000375730,9606.ENSP00000403172,9606.ENSP00000464342	EIF3J,EIF2D,RPL7,RPL3,RPL5,RPL13A,RPL6,RPL36
GO:0048856	Anatomical structure development	71	5117	0.19	0.0401	9606.ENSP00000217131,9606.ENSP00000225964,9606.ENSP00000231004,9606.ENSP00000231509,9606.ENSP00000249071,9606.ENSP00000253861,9606.ENSP00000258341,9606.ENSP00000258729,9606.ENSP00000261622,9606.ENSP00000262120,9606.ENSP00000263867,9606.ENSP00000264634,9606.ENSP00000265131,9606.ENSP00000265641,9606.ENSP00000290341,9606.ENSP00000290378,9606.ENSP00000295550,9606.ENSP00000296043,9606.ENSP00000296585,…	CTSZ,COL1A1,LOX,NR3C1,RAC2,EXOC4,LAMC1,IGF2BP3,SLC7A5,TWSG1,CAPG,WNT5A,TNC,CPT1A,IGF2BP1,ACTC1,COL6A3,SHROOM3,ITGA2,CKB,CSRP2,CASP3,ITGA3,CPNE1,IMPDH2,RRS1,FLNC,ITGA11,KDELR1,CTHRC1,SRR,FN1,WARS1,NEGR1,MYOF,BABAM1,GSTM3,COL6A1,TGM2,DYNLT1,NES,S100A4,DHCR24,ASS1,MARCKSL1,PODXL,AKR1C1,CD9,KRT18,TFRC,TMEM119,PSPH,PRPS2,SUN2,MECP2,NDRG1,PAPSS2,IGF2BP2,SPART,TGFBI,MME,CRIP2,CHERP,NNMT,FNDC3A,FKBP8,POL…
GO:0032502	Developmental process	76	5657	0.17	0.0499	9606.ENSP00000217131,9606.ENSP00000225964,9606.ENSP00000231004,9606.ENSP00000231509,9606.ENSP00000249071,9606.ENSP00000253861,9606.ENSP00000258341,9606.ENSP00000258729,9606.ENSP00000261622,9606.ENSP00000262120,9606.ENSP00000263867,9606.ENSP00000264634,9606.ENSP00000265131,9606.ENSP00000265641,9606.ENSP00000290341,9606.ENSP00000290378,9606.ENSP00000295550,9606.ENSP00000296043,9606.ENSP00000296585,…	CTSZ,COL1A1,LOX,NR3C1,RAC2,EXOC4,LAMC1,IGF2BP3,SLC7A5,TWSG1,CAPG,WNT5A,TNC,CPT1A,IGF2BP1,ACTC1,COL6A3,SHROOM3,ITGA2,CKB,CSRP2,CASP3,ITGA3,CPNE1,IMPDH2,RRS1,SMC1A,FLNC,ITGA11,KDELR1,CTHRC1,HIP1,SRR,FN1,WARS1,NEGR1,MYOF,BABAM1,DDX3Y,GSTM3,COL6A1,TGM2,DYNLT1,NES,S100A4,DHCR24,ASS1,MARCKSL1,PODXL,AKR1C1,IGFBP3,CD9,KRT18,TFRC,TMEM119,PSPH,PURB,PRPS2,SUN2,MECP2,NDRG1,PAPSS2,IGF2BP2,SPART,TGFBI,MME,CRIP…
