# Supplementary material for: A Novel SIL1 Variant (p.E342K) Associated with Marinesco–Sjögren Syndrome Impairs Protein Stability and Function
Source: Int J Mol Sci. 2025 Nov 22;26(23):11310. doi: 10.3390/ijms262311310 (PMC12691736; doi:10.3390/ijms262311310)
Supplement: Supplementary file 1 [file ijms-26-11310-s001.zip › ijms-3935520-supplementary/Supplementary table 3_Molecular-Functions.xlsx]

## Sheet: Molecular.Function
#term ID	term description	observed gene count	background gene count	strength	false discovery rate	matching proteins in your network (IDs)	matching proteins in your network (labels)
GO:0005488	Binding	149	12838	0.11	7.56e-05	9606.ENSP00000171887,9606.ENSP00000216121,9606.ENSP00000216962,9606.ENSP00000222553,9606.ENSP00000225964,9606.ENSP00000228945,9606.ENSP00000231004,9606.ENSP00000231509,9606.ENSP00000244043,9606.ENSP00000249066,9606.ENSP00000249071,9606.ENSP00000252456,9606.ENSP00000253861,9606.ENSP00000258729,9606.ENSP00000261015,9606.ENSP00000261622,9606.ENSP00000261714,9606.ENSP00000261868,9606.ENSP00000262120,…	TNS1,NIPSNAP1,PYGB,NAMPT,COL1A1,ARHGDIB,LOX,NR3C1,PTGIS,APOL2,RAC2,CNN1,EXOC4,IGF2BP3,WDR12,SLC7A5,BLMH,EIF3J,TWSG1,LPCAT2,CNPY4,CAPG,WNT5A,TNC,HIBADH,CPT1A,PGD,EIF2D,ENDOD1,ACAA2,IGF2BP1,ACTC1,DCUN1D1,SHROOM3,ITGA2,RAD21,ABRAXAS2,CKB,COL6A2,SYNPO2,PPIH,CSRP2,CASP3,OXSR1,ITGA3,CPNE1,EEA1,IMPDH2,RRS1,SMC1A,EHD3,FLNC,ITGA11,KDELR1,CTHRC1,RFTN1,GNG2,HIP1,SRR,RPL7,PRDX6,RPL3,AK5,FN1,WARS1,MYOF,MAK16,…
GO:0005518	Collagen binding	9	66	1.18	7.56e-05	9606.ENSP00000231004,9606.ENSP00000296585,9606.ENSP00000300527,9606.ENSP00000315190,9606.ENSP00000327290,9606.ENSP00000346839,9606.ENSP00000355180,9606.ENSP00000413707,9606.ENSP00000416330	LOX,ITGA2,COL6A2,ITGA3,ITGA11,FN1,COL6A1,LRRC15,TGFBI
GO:0003723	RNA binding	37	1672	0.39	0.00052	9606.ENSP00000171887,9606.ENSP00000231509,9606.ENSP00000258729,9606.ENSP00000271764,9606.ENSP00000285093,9606.ENSP00000290341,9606.ENSP00000321584,9606.ENSP00000322396,9606.ENSP00000323421,9606.ENSP00000334153,9606.ENSP00000339795,9606.ENSP00000346001,9606.ENSP00000353246,9606.ENSP00000353284,9606.ENSP00000354039,9606.ENSP00000357704,9606.ENSP00000359345,9606.ENSP00000361471,9606.ENSP00000366694,…	TNS1,NR3C1,IGF2BP3,EIF2D,ACAA2,IGF2BP1,IMPDH2,RRS1,SMC1A,RFTN1,RPL7,RPL3,MAK16,DDX3Y,UBAP2,S100A4,RPL5,ASS1,KCTD12,SLC3A2,NOP2,KRT18,RPL13A,TFRC,PURB,HLA-A,HNRNPLL,MECP2,POLDIP3,RPL6,IGF2BP2,CHERP,FNDC3A,LSM14A,RPL36,SUPT5H,CPNE3
GO:0044877	Protein-containing complex binding	30	1261	0.42	0.0015	9606.ENSP00000231004,9606.ENSP00000249066,9606.ENSP00000261015,9606.ENSP00000263867,9606.ENSP00000296043,9606.ENSP00000296585,9606.ENSP00000300527,9606.ENSP00000306614,9606.ENSP00000311032,9606.ENSP00000315190,9606.ENSP00000323421,9606.ENSP00000327145,9606.ENSP00000327290,9606.ENSP00000336747,9606.ENSP00000346839,9606.ENSP00000355180,9606.ENSP00000357206,9606.ENSP00000362638,9606.ENSP00000362776,…	LOX,APOL2,WDR12,CAPG,SHROOM3,ITGA2,COL6A2,PPIH,CASP3,ITGA3,SMC1A,FLNC,ITGA11,HIP1,FN1,COL6A1,NES,MARCKSL1,COL16A1,PFKP,CD9,MYO1B,TFRC,HLA-A,POLDIP3,LRRC15,TGFBI,ENO2,TRIOBP,ENPP1
GO:0005515	Protein binding	96	7242	0.17	0.0018	9606.ENSP00000171887,9606.ENSP00000222553,9606.ENSP00000225964,9606.ENSP00000228945,9606.ENSP00000231509,9606.ENSP00000249066,9606.ENSP00000249071,9606.ENSP00000252456,9606.ENSP00000253861,9606.ENSP00000261714,9606.ENSP00000261868,9606.ENSP00000262120,9606.ENSP00000262932,9606.ENSP00000263867,9606.ENSP00000264634,9606.ENSP00000265131,9606.ENSP00000265641,9606.ENSP00000290378,9606.ENSP00000292782,…	TNS1,NAMPT,COL1A1,ARHGDIB,NR3C1,APOL2,RAC2,CNN1,EXOC4,BLMH,EIF3J,TWSG1,CNPY4,CAPG,WNT5A,TNC,CPT1A,ACTC1,DCUN1D1,SHROOM3,ITGA2,ABRAXAS2,CKB,SYNPO2,CSRP2,CASP3,OXSR1,ITGA3,CPNE1,EEA1,IMPDH2,SMC1A,FLNC,ITGA11,CTHRC1,GNG2,HIP1,SRR,RPL7,PRDX6,FN1,WARS1,DPP4,UBAP2,GSTM3,COL6A1,CD47,DYNLT1,NES,S100A4,RPL5,DHCR24,RAB3B,ASS1,TCEAL3,MARCKSL1,COL16A1,HLA-C,KCTD12,SLC3A2,GLRX,IGFBP3,PFKP,CD9,KRT18,MYO1B,TFRC…
GO:0005201	Extracellular matrix structural constituent	9	131	0.88	0.0036	9606.ENSP00000225964,9606.ENSP00000258341,9606.ENSP00000265131,9606.ENSP00000295550,9606.ENSP00000300527,9606.ENSP00000346839,9606.ENSP00000355180,9606.ENSP00000362776,9606.ENSP00000416330	COL1A1,LAMC1,TNC,COL6A3,COL6A2,FN1,COL6A1,COL16A1,TGFBI
GO:0050839	Cell adhesion molecule binding	18	560	0.55	0.0036	9606.ENSP00000263867,9606.ENSP00000296585,9606.ENSP00000315190,9606.ENSP00000327290,9606.ENSP00000342026,9606.ENSP00000346839,9606.ENSP00000354039,9606.ENSP00000355361,9606.ENSP00000362776,9606.ENSP00000367123,9606.ENSP00000370517,9606.ENSP00000371958,9606.ENSP00000373489,9606.ENSP00000376132,9606.ENSP00000403172,9606.ENSP00000404854,9606.ENSP00000416330,9606.ENSP00000480359	CAPG,ITGA2,ITGA3,ITGA11,PRDX6,FN1,UBAP2,CD47,COL16A1,SLC3A2,PFKP,CD9,KRT18,MYO1B,RPL6,NDRG1,TGFBI,PDLIM5
GO:0030020	Extracellular matrix structural constituent conferring tensile strength	5	28	1.3	0.0063	9606.ENSP00000225964,9606.ENSP00000295550,9606.ENSP00000300527,9606.ENSP00000355180,9606.ENSP00000362776	COL1A1,COL6A3,COL6A2,COL6A1,COL16A1
GO:0003729	mRNA binding	12	326	0.61	0.029	9606.ENSP00000258729,9606.ENSP00000290341,9606.ENSP00000339795,9606.ENSP00000359345,9606.ENSP00000375730,9606.ENSP00000379051,9606.ENSP00000390625,9606.ENSP00000395535,9606.ENSP00000397927,9606.ENSP00000410242,9606.ENSP00000446271,9606.ENSP00000470252	IGF2BP3,IGF2BP1,RPL7,RPL5,RPL13A,PURB,HNRNPLL,MECP2,POLDIP3,IGF2BP2,LSM14A,SUPT5H
