# Supplementary material for: A Novel SIL1 Variant (p.E342K) Associated with Marinesco–Sjögren Syndrome Impairs Protein Stability and Function
Source: Int J Mol Sci. 2025 Nov 22;26(23):11310. doi: 10.3390/ijms262311310 (PMC12691736; doi:10.3390/ijms262311310)
Supplement: Supplementary file 1 [file ijms-26-11310-s001.zip › ijms-3935520-supplementary/Supplementary table 4_Cellular-Components.xlsx]

## Sheet: Cellular.Component
#term ID	term description	observed gene count	background gene count	strength	false discovery rate	matching proteins in your network (IDs)	matching proteins in your network (labels)
GO:0070062	Extracellular exosome	68	2096	0.56	1.52e-18	9606.ENSP00000216962,9606.ENSP00000217131,9606.ENSP00000222553,9606.ENSP00000228945,9606.ENSP00000249071,9606.ENSP00000249842,9606.ENSP00000258341,9606.ENSP00000261622,9606.ENSP00000261714,9606.ENSP00000263867,9606.ENSP00000264634,9606.ENSP00000270776,9606.ENSP00000278505,9606.ENSP00000290378,9606.ENSP00000295550,9606.ENSP00000299198,9606.ENSP00000300527,9606.ENSP00000311713,9606.ENSP00000314556,…	PYGB,CTSZ,NAMPT,ARHGDIB,RAC2,ISLR,LAMC1,SLC7A5,BLMH,CAPG,WNT5A,PGD,ENDOD1,ACTC1,COL6A3,CKB,COL6A2,OXSR1,UACA,ITGA3,CPNE1,EEA1,LYPLA1,IMPDH2,RFTN1,GNG2,PRDX6,SLC35F6,RPL3,FN1,WARS1,MYOF,DPP4,GSTM3,PTGS1,COL6A1,TGM2,CD47,NIBAN1,S100A4,RPL5,RAB3B,ASS1,PPA1,MARCKSL1,HLA-C,SLC3A2,PODXL,GLRX,AKR1C1,PFKP,CD9,KRT18,MYO1B,TFRC,HLA-A,PTGR1,POTEJ,AP2M1,NDRG1,GBE1,RAB34,LRRC15,TGFBI,MME,ENO2,CPNE3,PHGDH
GO:0005615	Extracellular space	81	3247	0.44	6.27e-17	9606.ENSP00000216962,9606.ENSP00000217131,9606.ENSP00000222553,9606.ENSP00000225964,9606.ENSP00000228945,9606.ENSP00000231004,9606.ENSP00000244043,9606.ENSP00000249071,9606.ENSP00000249842,9606.ENSP00000258341,9606.ENSP00000261622,9606.ENSP00000261714,9606.ENSP00000262120,9606.ENSP00000263867,9606.ENSP00000264634,9606.ENSP00000265131,9606.ENSP00000270776,9606.ENSP00000278505,9606.ENSP00000290378,…	PYGB,CTSZ,NAMPT,COL1A1,ARHGDIB,LOX,PTGIS,RAC2,ISLR,LAMC1,SLC7A5,BLMH,TWSG1,CAPG,WNT5A,TNC,PGD,ENDOD1,ACTC1,COL6A3,CKB,COL6A2,OXSR1,UACA,ITGA3,CPNE1,EEA1,LYPLA1,IMPDH2,CTHRC1,RFTN1,GNG2,PRDX6,SLC35F6,RPL3,FN1,WARS1,MYOF,DPP4,GSTM3,PTGS1,COL6A1,TGM2,CD47,NIBAN1,MOXD1,S100A4,RPL5,RAB3B,ASS1,PPA1,MARCKSL1,COL16A1,HLA-C,SLC3A2,PODXL,GLRX,AKR1C1,IGFBP3,PFKP,CD9,KRT18,MYO1B,TFRC,MTHFD2,HLA-A,PTGR1,POTEJ…
GO:0005576	Extracellular region	88	4175	0.37	2.49e-14	9606.ENSP00000216962,9606.ENSP00000217131,9606.ENSP00000222553,9606.ENSP00000225964,9606.ENSP00000228945,9606.ENSP00000231004,9606.ENSP00000244043,9606.ENSP00000249066,9606.ENSP00000249071,9606.ENSP00000249842,9606.ENSP00000258341,9606.ENSP00000261622,9606.ENSP00000261714,9606.ENSP00000262120,9606.ENSP00000262932,9606.ENSP00000263867,9606.ENSP00000264634,9606.ENSP00000265131,9606.ENSP00000270776,…	PYGB,CTSZ,NAMPT,COL1A1,ARHGDIB,LOX,PTGIS,APOL2,RAC2,ISLR,LAMC1,SLC7A5,BLMH,TWSG1,CNPY4,CAPG,WNT5A,TNC,PGD,PLIN2,ENDOD1,ACTC1,COL6A3,CKB,COL6A2,OXSR1,UACA,ITGA3,CPNE1,EEA1,LYPLA1,IMPDH2,CTHRC1,RFTN1,GNG2,PRDX6,SLC35F6,RPL3,FN1,WARS1,NEGR1,MYOF,DPP4,GSTM3,PTGS1,COL6A1,TGM2,CD47,DYNLT1,NIBAN1,MOXD1,S100A4,RPL5,RAB3B,ASS1,PPA1,MARCKSL1,COL16A1,MAGED2,HLA-C,SLC3A2,PODXL,GLRX,AKR1C1,IGFBP3,PFKP,CD9,KRT…
GO:0005737	Cytoplasm	156	12056	0.16	5.44e-13	9606.ENSP00000171887,9606.ENSP00000216121,9606.ENSP00000216962,9606.ENSP00000217131,9606.ENSP00000222553,9606.ENSP00000225964,9606.ENSP00000228945,9606.ENSP00000231509,9606.ENSP00000244043,9606.ENSP00000249066,9606.ENSP00000249071,9606.ENSP00000249842,9606.ENSP00000252599,9606.ENSP00000253861,9606.ENSP00000258341,9606.ENSP00000258729,9606.ENSP00000261622,9606.ENSP00000261714,9606.ENSP00000261868,…	TNS1,NIPSNAP1,PYGB,CTSZ,NAMPT,COL1A1,ARHGDIB,NR3C1,PTGIS,APOL2,RAC2,ISLR,COLGALT1,EXOC4,LAMC1,IGF2BP3,SLC7A5,BLMH,EIF3J,LPCAT2,CAPG,EHBP1,WNT5A,TNC,HIBADH,CPT1A,PGD,EIF2D,PLIN2,ENDOD1,ACAA2,IGF2BP1,ACTC1,DCUN1D1,COL6A3,SHROOM3,ITGA2,RAD21,ABRAXAS2,CKB,CASC4,COL6A2,SYNPO2,PPIH,CSRP2,CASP3,OXSR1,UACA,ITGA3,CPNE1,EEA1,LYPLA1,IMPDH2,RRS1,SMC1A,EHD3,FLNC,KDELR1,CTHRC1,RFTN1,HIP1,SRR,RPL7,PRDX6,TRPV2,S…
GO:0031982	Vesicle	82	3957	0.36	1.40e-12	9606.ENSP00000216962,9606.ENSP00000217131,9606.ENSP00000222553,9606.ENSP00000225964,9606.ENSP00000228945,9606.ENSP00000249071,9606.ENSP00000249842,9606.ENSP00000258341,9606.ENSP00000261622,9606.ENSP00000261714,9606.ENSP00000263867,9606.ENSP00000263991,9606.ENSP00000264634,9606.ENSP00000270776,9606.ENSP00000278505,9606.ENSP00000290378,9606.ENSP00000295550,9606.ENSP00000299198,9606.ENSP00000300527,…	PYGB,CTSZ,NAMPT,COL1A1,ARHGDIB,RAC2,ISLR,LAMC1,SLC7A5,BLMH,CAPG,EHBP1,WNT5A,PGD,ENDOD1,ACTC1,COL6A3,CKB,COL6A2,OXSR1,UACA,ITGA3,CPNE1,EEA1,LYPLA1,IMPDH2,EHD3,KDELR1,RFTN1,GNG2,HIP1,PRDX6,TRPV2,SLC35F6,RPL3,FN1,WARS1,MYOF,DPP4,GSTM3,PTGS1,COL6A1,TGM2,CD47,DYNLT1,NIBAN1,MOXD1,S100A4,RPL5,RAB3B,ASS1,PPA1,MARCKSL1,MAGED2,HLA-C,SLC3A2,PODXL,GLRX,AKR1C1,PFKP,CD9,KRT18,MYO1B,TFRC,HLA-A,SUN2,PTGR1,KCMF1,…
GO:0005925	Focal adhesion	24	416	0.81	2.93e-10	9606.ENSP00000171887,9606.ENSP00000249071,9606.ENSP00000252456,9606.ENSP00000265131,9606.ENSP00000290378,9606.ENSP00000296585,9606.ENSP00000306015,9606.ENSP00000310901,9606.ENSP00000315190,9606.ENSP00000327116,9606.ENSP00000327145,9606.ENSP00000327290,9606.ENSP00000339795,9606.ENSP00000346001,9606.ENSP00000353731,9606.ENSP00000355330,9606.ENSP00000359345,9606.ENSP00000371958,9606.ENSP00000375730,…	TNS1,RAC2,CNN1,TNC,ACTC1,ITGA2,SYNPO2,CSRP2,ITGA3,EHD3,FLNC,ITGA11,RPL7,RPL3,DPP4,TGM2,RPL5,CD9,RPL13A,RPL6,FBLIM1,MME,CPNE3,TRIOBP
GO:0005622	Intracellular anatomical structure	166	14891	0.09	3.22e-08	9606.ENSP00000171887,9606.ENSP00000216121,9606.ENSP00000216962,9606.ENSP00000217131,9606.ENSP00000222553,9606.ENSP00000225964,9606.ENSP00000228945,9606.ENSP00000231004,9606.ENSP00000231509,9606.ENSP00000244043,9606.ENSP00000249066,9606.ENSP00000249071,9606.ENSP00000249842,9606.ENSP00000252456,9606.ENSP00000252599,9606.ENSP00000253861,9606.ENSP00000258341,9606.ENSP00000258729,9606.ENSP00000261015,…	TNS1,NIPSNAP1,PYGB,CTSZ,NAMPT,COL1A1,ARHGDIB,LOX,NR3C1,PTGIS,APOL2,RAC2,ISLR,CNN1,COLGALT1,EXOC4,LAMC1,IGF2BP3,WDR12,SLC7A5,BLMH,EIF3J,LPCAT2,CAPG,EHBP1,WNT5A,TNC,HIBADH,CPT1A,PGD,EIF2D,PLIN2,ENDOD1,ACAA2,IGF2BP1,ACTC1,DCUN1D1,COL6A3,SHROOM3,ITGA2,RAD21,ABRAXAS2,CKB,CASC4,COL6A2,SYNPO2,PPIH,CSRP2,CASP3,OXSR1,UACA,ITGA3,CPNE1,EEA1,LYPLA1,IMPDH2,RRS1,SMC1A,EHD3,FLNC,KDELR1,CTHRC1,RFTN1,HIP1,SRR,RPL…
GO:0005829	Cytosol	85	5438	0.24	1.28e-06	9606.ENSP00000222553,9606.ENSP00000228945,9606.ENSP00000231509,9606.ENSP00000249071,9606.ENSP00000253861,9606.ENSP00000258729,9606.ENSP00000261622,9606.ENSP00000261714,9606.ENSP00000261868,9606.ENSP00000263991,9606.ENSP00000270776,9606.ENSP00000271764,9606.ENSP00000276914,9606.ENSP00000278505,9606.ENSP00000290341,9606.ENSP00000290378,9606.ENSP00000292782,9606.ENSP00000297338,9606.ENSP00000298492,…	NAMPT,ARHGDIB,NR3C1,RAC2,EXOC4,IGF2BP3,SLC7A5,BLMH,EIF3J,EHBP1,PGD,EIF2D,PLIN2,ENDOD1,IGF2BP1,ACTC1,DCUN1D1,RAD21,ABRAXAS2,CKB,SYNPO2,CASP3,OXSR1,UACA,CPNE1,EEA1,LYPLA1,IMPDH2,SMC1A,EHD3,FLNC,HIP1,SRR,RPL7,PRDX6,SLC35F6,RPL3,AK5,WARS1,BABAM1,DDX3Y,GSTM3,TGM2,C1orf198,NIBAN1,RPL5,DHCR24,RAB3B,ASS1,PPA1,MAGED2,ALDH1B1,GLRX,AKR1C1,PFKP,KRT18,RPL13A,PSPH,PRPS2,RABGGTA,KCMF1,MECP2,POLDIP3,RPL6,AP2M1,N…
GO:0030054	Cell junction	45	2115	0.37	5.55e-06	9606.ENSP00000171887,9606.ENSP00000216121,9606.ENSP00000222553,9606.ENSP00000249071,9606.ENSP00000252456,9606.ENSP00000253861,9606.ENSP00000263867,9606.ENSP00000264634,9606.ENSP00000265131,9606.ENSP00000290341,9606.ENSP00000290378,9606.ENSP00000296043,9606.ENSP00000296585,9606.ENSP00000306015,9606.ENSP00000310901,9606.ENSP00000315190,9606.ENSP00000327116,9606.ENSP00000327145,9606.ENSP00000327290,…	TNS1,NIPSNAP1,NAMPT,RAC2,CNN1,EXOC4,CAPG,WNT5A,TNC,IGF2BP1,ACTC1,SHROOM3,ITGA2,SYNPO2,CSRP2,ITGA3,EHD3,FLNC,ITGA11,HIP1,RPL7,RPL3,DPP4,TGM2,RPL5,RAB3B,KCTD12,SLC3A2,PODXL,CD9,KRT18,RPL13A,KCMF1,MECP2,RPL6,AP2M1,NDRG1,SPART,FBLIM1,MME,ENO2,POLDIP2,CPNE3,PDLIM5,TRIOBP
GO:0070161	Anchoring junction	34	1325	0.46	5.55e-06	9606.ENSP00000171887,9606.ENSP00000249071,9606.ENSP00000252456,9606.ENSP00000263867,9606.ENSP00000265131,9606.ENSP00000290341,9606.ENSP00000290378,9606.ENSP00000296043,9606.ENSP00000296585,9606.ENSP00000306015,9606.ENSP00000310901,9606.ENSP00000315190,9606.ENSP00000327116,9606.ENSP00000327145,9606.ENSP00000327290,9606.ENSP00000339795,9606.ENSP00000346001,9606.ENSP00000353731,9606.ENSP00000355330,…	TNS1,RAC2,CNN1,CAPG,TNC,IGF2BP1,ACTC1,SHROOM3,ITGA2,SYNPO2,CSRP2,ITGA3,EHD3,FLNC,ITGA11,RPL7,RPL3,DPP4,TGM2,RPL5,KCTD12,SLC3A2,PODXL,CD9,KRT18,RPL13A,RPL6,NDRG1,FBLIM1,MME,POLDIP2,CPNE3,PDLIM5,TRIOBP
GO:0043226	Organelle	155	14017	0.09	2.45e-05	9606.ENSP00000171887,9606.ENSP00000216121,9606.ENSP00000216962,9606.ENSP00000217131,9606.ENSP00000222553,9606.ENSP00000225964,9606.ENSP00000228945,9606.ENSP00000231004,9606.ENSP00000231509,9606.ENSP00000244043,9606.ENSP00000249066,9606.ENSP00000249071,9606.ENSP00000249842,9606.ENSP00000252456,9606.ENSP00000252599,9606.ENSP00000258341,9606.ENSP00000258729,9606.ENSP00000261015,9606.ENSP00000261622,…	TNS1,NIPSNAP1,PYGB,CTSZ,NAMPT,COL1A1,ARHGDIB,LOX,NR3C1,PTGIS,APOL2,RAC2,ISLR,CNN1,COLGALT1,LAMC1,IGF2BP3,WDR12,SLC7A5,BLMH,LPCAT2,CAPG,EHBP1,WNT5A,TNC,HIBADH,CPT1A,PGD,EIF2D,PLIN2,ENDOD1,ACAA2,IGF2BP1,ACTC1,DCUN1D1,COL6A3,SHROOM3,ITGA2,RAD21,ABRAXAS2,CKB,CASC4,COL6A2,SYNPO2,PPIH,CSRP2,CASP3,OXSR1,UACA,ITGA3,CPNE1,EEA1,LYPLA1,IMPDH2,RRS1,SMC1A,EHD3,FLNC,KDELR1,RFTN1,GNG2,HIP1,RPL7,PRDX6,TRPV2,SLC3…
GO:0043227	Membrane-bounded organelle	147	13188	0.09	0.00016	9606.ENSP00000216121,9606.ENSP00000216962,9606.ENSP00000217131,9606.ENSP00000222553,9606.ENSP00000225964,9606.ENSP00000228945,9606.ENSP00000231004,9606.ENSP00000231509,9606.ENSP00000244043,9606.ENSP00000249066,9606.ENSP00000249071,9606.ENSP00000249842,9606.ENSP00000252599,9606.ENSP00000258341,9606.ENSP00000258729,9606.ENSP00000261015,9606.ENSP00000261622,9606.ENSP00000261714,9606.ENSP00000262134,…	NIPSNAP1,PYGB,CTSZ,NAMPT,COL1A1,ARHGDIB,LOX,NR3C1,PTGIS,APOL2,RAC2,ISLR,COLGALT1,LAMC1,IGF2BP3,WDR12,SLC7A5,BLMH,LPCAT2,CAPG,EHBP1,WNT5A,TNC,HIBADH,CPT1A,PGD,EIF2D,PLIN2,ENDOD1,ACAA2,IGF2BP1,ACTC1,DCUN1D1,COL6A3,ITGA2,RAD21,ABRAXAS2,CKB,CASC4,COL6A2,SYNPO2,PPIH,CSRP2,CASP3,OXSR1,UACA,ITGA3,CPNE1,EEA1,LYPLA1,IMPDH2,RRS1,SMC1A,EHD3,KDELR1,RFTN1,GNG2,HIP1,RPL7,PRDX6,TRPV2,SLC35F6,RPL3,FILIP1L,FN1,WA…
GO:0022625	Cytosolic large ribosomal subunit	6	56	1.08	0.0022	9606.ENSP00000339795,9606.ENSP00000346001,9606.ENSP00000359345,9606.ENSP00000375730,9606.ENSP00000403172,9606.ENSP00000464342	RPL7,RPL3,RPL5,RPL13A,RPL6,RPL36
GO:0062023	Collagen-containing extracellular matrix	14	407	0.58	0.0029	9606.ENSP00000217131,9606.ENSP00000225964,9606.ENSP00000231004,9606.ENSP00000258341,9606.ENSP00000265131,9606.ENSP00000295550,9606.ENSP00000300527,9606.ENSP00000330523,9606.ENSP00000346839,9606.ENSP00000355180,9606.ENSP00000355330,9606.ENSP00000357704,9606.ENSP00000362776,9606.ENSP00000416330	CTSZ,COL1A1,LOX,LAMC1,TNC,COL6A3,COL6A2,CTHRC1,FN1,COL6A1,TGM2,S100A4,COL16A1,TGFBI
GO:0098588	Bounding membrane of organelle	38	2125	0.3	0.0033	9606.ENSP00000217131,9606.ENSP00000249071,9606.ENSP00000261622,9606.ENSP00000262134,9606.ENSP00000264634,9606.ENSP00000265641,9606.ENSP00000317257,9606.ENSP00000317955,9606.ENSP00000321584,9606.ENSP00000327116,9606.ENSP00000329471,9606.ENSP00000336747,9606.ENSP00000345528,9606.ENSP00000353731,9606.ENSP00000355180,9606.ENSP00000355361,9606.ENSP00000356940,9606.ENSP00000360316,9606.ENSP00000360718,…	CTSZ,RAC2,SLC7A5,LPCAT2,WNT5A,CPT1A,CPNE1,EEA1,IMPDH2,EHD3,KDELR1,HIP1,SLC35F6,DPP4,COL6A1,CD47,MOXD1,DHCR24,RAB3B,ASS1,HLA-C,SLC3A2,CD9,MYO1B,TFRC,HLA-A,SUN2,AP2M1,NDRG1,RAB34,SPART,MME,CHERP,FNDC3A,RAB31,CHMP4A,CPNE3,ENPP1
GO:0005581	Collagen trimer	7	95	0.91	0.0036	9606.ENSP00000225964,9606.ENSP00000231004,9606.ENSP00000295550,9606.ENSP00000300527,9606.ENSP00000330523,9606.ENSP00000355180,9606.ENSP00000362776	COL1A1,LOX,COL6A3,COL6A2,CTHRC1,COL6A1,COL16A1
GO:0005788	Endoplasmic reticulum lumen	12	312	0.63	0.0036	9606.ENSP00000217131,9606.ENSP00000225964,9606.ENSP00000252599,9606.ENSP00000258341,9606.ENSP00000264634,9606.ENSP00000265131,9606.ENSP00000295550,9606.ENSP00000300527,9606.ENSP00000346839,9606.ENSP00000355180,9606.ENSP00000362776,9606.ENSP00000370473	CTSZ,COL1A1,COLGALT1,LAMC1,WNT5A,TNC,COL6A3,COL6A2,FN1,COL6A1,COL16A1,IGFBP3
GO:0031410	Cytoplasmic vesicle	42	2482	0.27	0.0036	9606.ENSP00000216962,9606.ENSP00000217131,9606.ENSP00000225964,9606.ENSP00000228945,9606.ENSP00000249071,9606.ENSP00000249842,9606.ENSP00000263867,9606.ENSP00000263991,9606.ENSP00000264634,9606.ENSP00000317257,9606.ENSP00000317955,9606.ENSP00000321584,9606.ENSP00000327116,9606.ENSP00000329471,9606.ENSP00000334153,9606.ENSP00000336747,9606.ENSP00000342026,9606.ENSP00000342222,9606.ENSP00000346839,…	PYGB,CTSZ,COL1A1,ARHGDIB,RAC2,ISLR,CAPG,EHBP1,WNT5A,CPNE1,EEA1,IMPDH2,EHD3,KDELR1,RFTN1,HIP1,PRDX6,TRPV2,FN1,MYOF,DPP4,CD47,DYNLT1,MOXD1,RAB3B,MAGED2,HLA-C,SLC3A2,CD9,MYO1B,TFRC,HLA-A,SUN2,KCMF1,AP2M1,NDRG1,RAB34,MME,FNDC3A,RAB31,CHMP4A,CPNE3
GO:0031012	Extracellular matrix	16	552	0.51	0.0043	9606.ENSP00000217131,9606.ENSP00000225964,9606.ENSP00000231004,9606.ENSP00000258341,9606.ENSP00000264634,9606.ENSP00000265131,9606.ENSP00000295550,9606.ENSP00000300527,9606.ENSP00000330523,9606.ENSP00000346839,9606.ENSP00000355180,9606.ENSP00000355330,9606.ENSP00000357704,9606.ENSP00000362776,9606.ENSP00000413707,9606.ENSP00000416330	CTSZ,COL1A1,LOX,LAMC1,WNT5A,TNC,COL6A3,COL6A2,CTHRC1,FN1,COL6A1,TGM2,S100A4,COL16A1,LRRC15,TGFBI
GO:0005783	Endoplasmic reticulum	36	2021	0.3	0.0044	9606.ENSP00000217131,9606.ENSP00000225964,9606.ENSP00000244043,9606.ENSP00000249066,9606.ENSP00000249071,9606.ENSP00000252599,9606.ENSP00000258341,9606.ENSP00000262134,9606.ENSP00000264634,9606.ENSP00000265131,9606.ENSP00000276914,9606.ENSP00000295550,9606.ENSP00000300527,9606.ENSP00000320043,9606.ENSP00000322396,9606.ENSP00000329471,9606.ENSP00000346839,9606.ENSP00000354612,9606.ENSP00000355180,…	CTSZ,COL1A1,PTGIS,APOL2,RAC2,COLGALT1,LAMC1,LPCAT2,WNT5A,TNC,PLIN2,COL6A3,COL6A2,LYPLA1,RRS1,KDELR1,FN1,PTGS1,COL6A1,TGM2,MOXD1,RPL5,DHCR24,ASS1,COL16A1,HLA-C,IGFBP3,TMEM119,HLA-A,RPL6,POR,CHERP,NCEH1,RPL36,FKBP8,FDFT1
GO:0012505	Endomembrane system	66	4721	0.19	0.0044	9606.ENSP00000216962,9606.ENSP00000217131,9606.ENSP00000225964,9606.ENSP00000244043,9606.ENSP00000249066,9606.ENSP00000249071,9606.ENSP00000249842,9606.ENSP00000252599,9606.ENSP00000258341,9606.ENSP00000262134,9606.ENSP00000263991,9606.ENSP00000264634,9606.ENSP00000265131,9606.ENSP00000276914,9606.ENSP00000295550,9606.ENSP00000299957,9606.ENSP00000300527,9606.ENSP00000317257,9606.ENSP00000317955,…	PYGB,CTSZ,COL1A1,PTGIS,APOL2,RAC2,ISLR,COLGALT1,LAMC1,LPCAT2,EHBP1,WNT5A,TNC,PLIN2,COL6A3,CASC4,COL6A2,CPNE1,EEA1,LYPLA1,IMPDH2,RRS1,EHD3,KDELR1,RFTN1,HIP1,PRDX6,FN1,MYOF,PTGS1,COL6A1,TGM2,CD47,DYNLT1,MOXD1,RPL5,DHCR24,RAB3B,ASS1,COL16A1,MAGED2,HLA-C,IGFBP3,CD9,MYO1B,TFRC,TMEM119,HLA-A,SUN2,KCMF1,RPL6,AP2M1,NDRG1,RAB34,TGFBI,MME,POR,CHERP,FNDC3A,NCEH1,RAB31,RPL36,FKBP8,CHMP4A,CPNE3,FDFT1
GO:0030666	Endocytic vesicle membrane	9	191	0.72	0.0058	9606.ENSP00000249071,9606.ENSP00000264634,9606.ENSP00000365402,9606.ENSP00000371958,9606.ENSP00000376197,9606.ENSP00000379873,9606.ENSP00000403362,9606.ENSP00000413156,9606.ENSP00000461945	RAC2,WNT5A,HLA-C,CD9,TFRC,HLA-A,AP2M1,RAB34,RAB31
GO:0043229	Intracellular organelle	142	13231	0.08	0.0062	9606.ENSP00000171887,9606.ENSP00000216121,9606.ENSP00000216962,9606.ENSP00000217131,9606.ENSP00000222553,9606.ENSP00000225964,9606.ENSP00000228945,9606.ENSP00000231004,9606.ENSP00000231509,9606.ENSP00000244043,9606.ENSP00000249066,9606.ENSP00000249071,9606.ENSP00000249842,9606.ENSP00000252456,9606.ENSP00000252599,9606.ENSP00000258341,9606.ENSP00000258729,9606.ENSP00000261015,9606.ENSP00000261622,…	TNS1,NIPSNAP1,PYGB,CTSZ,NAMPT,COL1A1,ARHGDIB,LOX,NR3C1,PTGIS,APOL2,RAC2,ISLR,CNN1,COLGALT1,LAMC1,IGF2BP3,WDR12,SLC7A5,BLMH,LPCAT2,CAPG,EHBP1,WNT5A,TNC,HIBADH,CPT1A,PGD,EIF2D,PLIN2,ACAA2,IGF2BP1,ACTC1,DCUN1D1,COL6A3,SHROOM3,ITGA2,RAD21,ABRAXAS2,CKB,CASC4,COL6A2,SYNPO2,PPIH,CSRP2,CASP3,UACA,CPNE1,EEA1,LYPLA1,IMPDH2,RRS1,SMC1A,EHD3,FLNC,KDELR1,RFTN1,HIP1,RPL7,PRDX6,TRPV2,SLC35F6,RPL3,FILIP1L,AK5,FN1…
GO:0012506	Vesicle membrane	25	1209	0.36	0.0068	9606.ENSP00000249071,9606.ENSP00000264634,9606.ENSP00000317257,9606.ENSP00000317955,9606.ENSP00000327116,9606.ENSP00000329471,9606.ENSP00000336747,9606.ENSP00000352208,9606.ENSP00000355361,9606.ENSP00000356940,9606.ENSP00000360718,9606.ENSP00000365402,9606.ENSP00000371958,9606.ENSP00000376132,9606.ENSP00000376197,9606.ENSP00000379873,9606.ENSP00000385616,9606.ENSP00000403362,9606.ENSP00000404854,…	RAC2,WNT5A,CPNE1,EEA1,EHD3,KDELR1,HIP1,MYOF,CD47,MOXD1,RAB3B,HLA-C,CD9,MYO1B,TFRC,HLA-A,SUN2,AP2M1,NDRG1,RAB34,MME,FNDC3A,RAB31,CHMP4A,CPNE3
GO:0099080	Supramolecular complex	27	1366	0.34	0.0071	9606.ENSP00000225964,9606.ENSP00000258729,9606.ENSP00000263991,9606.ENSP00000290341,9606.ENSP00000290378,9606.ENSP00000295550,9606.ENSP00000296043,9606.ENSP00000298492,9606.ENSP00000306015,9606.ENSP00000310901,9606.ENSP00000323421,9606.ENSP00000327145,9606.ENSP00000353284,9606.ENSP00000354039,9606.ENSP00000355180,9606.ENSP00000356056,9606.ENSP00000357206,9606.ENSP00000362776,9606.ENSP00000373489,…	COL1A1,IGF2BP3,EHBP1,IGF2BP1,ACTC1,COL6A3,SHROOM3,ABRAXAS2,SYNPO2,CSRP2,SMC1A,FLNC,DDX3Y,UBAP2,COL6A1,DYNLT1,NES,COL16A1,KRT18,MYO1B,POLDIP3,RPL6,NDRG1,IGF2BP2,LSM14A,CHMP4A,PDLIM5
GO:0098636	Protein complex involved in cell adhesion	5	52	1.03	0.0097	9606.ENSP00000258341,9606.ENSP00000265131,9606.ENSP00000296585,9606.ENSP00000315190,9606.ENSP00000327290	LAMC1,TNC,ITGA2,ITGA3,ITGA11
GO:0030659	Cytoplasmic vesicle membrane	24	1190	0.35	0.0125	9606.ENSP00000249071,9606.ENSP00000264634,9606.ENSP00000317257,9606.ENSP00000317955,9606.ENSP00000327116,9606.ENSP00000329471,9606.ENSP00000336747,9606.ENSP00000352208,9606.ENSP00000355361,9606.ENSP00000356940,9606.ENSP00000360718,9606.ENSP00000365402,9606.ENSP00000371958,9606.ENSP00000376132,9606.ENSP00000376197,9606.ENSP00000379873,9606.ENSP00000385616,9606.ENSP00000403362,9606.ENSP00000404854,…	RAC2,WNT5A,CPNE1,EEA1,EHD3,KDELR1,HIP1,MYOF,CD47,MOXD1,RAB3B,HLA-C,CD9,MYO1B,TFRC,HLA-A,SUN2,AP2M1,NDRG1,RAB34,MME,RAB31,CHMP4A,CPNE3
GO:0043231	Intracellular membrane-bounded organelle	132	12149	0.08	0.0126	9606.ENSP00000216121,9606.ENSP00000216962,9606.ENSP00000217131,9606.ENSP00000222553,9606.ENSP00000225964,9606.ENSP00000228945,9606.ENSP00000231004,9606.ENSP00000231509,9606.ENSP00000244043,9606.ENSP00000249066,9606.ENSP00000249071,9606.ENSP00000249842,9606.ENSP00000252599,9606.ENSP00000258341,9606.ENSP00000258729,9606.ENSP00000261015,9606.ENSP00000261622,9606.ENSP00000261714,9606.ENSP00000262134,…	NIPSNAP1,PYGB,CTSZ,NAMPT,COL1A1,ARHGDIB,LOX,NR3C1,PTGIS,APOL2,RAC2,ISLR,COLGALT1,LAMC1,IGF2BP3,WDR12,SLC7A5,BLMH,LPCAT2,CAPG,EHBP1,WNT5A,TNC,HIBADH,CPT1A,PGD,EIF2D,PLIN2,ACAA2,IGF2BP1,DCUN1D1,COL6A3,ITGA2,RAD21,ABRAXAS2,CKB,CASC4,COL6A2,SYNPO2,PPIH,CSRP2,CASP3,UACA,CPNE1,EEA1,LYPLA1,IMPDH2,RRS1,SMC1A,EHD3,KDELR1,RFTN1,HIP1,RPL7,PRDX6,TRPV2,SLC35F6,RPL3,FILIP1L,FN1,WARS1,MYOF,BABAM1,MAK16,DDX3Y,DP…
GO:0110165	Cellular anatomical entity	175	18293	0.03	0.0132	9606.ENSP00000171887,9606.ENSP00000216121,9606.ENSP00000216962,9606.ENSP00000217131,9606.ENSP00000222553,9606.ENSP00000225964,9606.ENSP00000228945,9606.ENSP00000231004,9606.ENSP00000231509,9606.ENSP00000244043,9606.ENSP00000249066,9606.ENSP00000249071,9606.ENSP00000249842,9606.ENSP00000252456,9606.ENSP00000252599,9606.ENSP00000253861,9606.ENSP00000258341,9606.ENSP00000258729,9606.ENSP00000261015,…	TNS1,NIPSNAP1,PYGB,CTSZ,NAMPT,COL1A1,ARHGDIB,LOX,NR3C1,PTGIS,APOL2,RAC2,ISLR,CNN1,COLGALT1,EXOC4,LAMC1,IGF2BP3,WDR12,SLC7A5,BLMH,EIF3J,TWSG1,LPCAT2,CNPY4,CAPG,EHBP1,WNT5A,TNC,HIBADH,CPT1A,PGD,EIF2D,PLIN2,ENDOD1,ACAA2,IGF2BP1,ACTC1,DCUN1D1,COL6A3,SHROOM3,ITGA2,RAD21,ABRAXAS2,CKB,CASC4,COL6A2,SYNPO2,PPIH,CSRP2,CASP3,OXSR1,UACA,ITGA3,CPNE1,EEA1,LYPLA1,IMPDH2,RRS1,SMC1A,EHD3,FLNC,ITGA11,KDELR1,CTHRC1…
GO:0030139	Endocytic vesicle	11	338	0.56	0.0174	9606.ENSP00000249071,9606.ENSP00000264634,9606.ENSP00000327116,9606.ENSP00000353731,9606.ENSP00000365402,9606.ENSP00000371958,9606.ENSP00000376197,9606.ENSP00000379873,9606.ENSP00000403362,9606.ENSP00000413156,9606.ENSP00000461945	RAC2,WNT5A,EHD3,DPP4,HLA-C,CD9,TFRC,HLA-A,AP2M1,RAB34,RAB31
GO:0030141	Secretory granule	19	873	0.38	0.0217	9606.ENSP00000216962,9606.ENSP00000217131,9606.ENSP00000225964,9606.ENSP00000249842,9606.ENSP00000317257,9606.ENSP00000321584,9606.ENSP00000342026,9606.ENSP00000346839,9606.ENSP00000355361,9606.ENSP00000356056,9606.ENSP00000356940,9606.ENSP00000364193,9606.ENSP00000365402,9606.ENSP00000371958,9606.ENSP00000386738,9606.ENSP00000418525,9606.ENSP00000441831,9606.ENSP00000461945,9606.ENSP00000477590	PYGB,CTSZ,COL1A1,ISLR,CPNE1,IMPDH2,PRDX6,FN1,CD47,DYNLT1,MOXD1,MAGED2,HLA-C,CD9,KCMF1,MME,FNDC3A,RAB31,CPNE3
GO:0030662	Coated vesicle membrane	8	193	0.66	0.0237	9606.ENSP00000264634,9606.ENSP00000329471,9606.ENSP00000336747,9606.ENSP00000365402,9606.ENSP00000371958,9606.ENSP00000376197,9606.ENSP00000379873,9606.ENSP00000403362	WNT5A,KDELR1,HIP1,HLA-C,CD9,TFRC,HLA-A,AP2M1
GO:0005589	Collagen type VI trimer	2	2	2.05	0.0239	9606.ENSP00000295550,9606.ENSP00000355180	COL6A3,COL6A1
GO:1990184	Amino acid transport complex	2	2	2.05	0.0239	9606.ENSP00000261622,9606.ENSP00000367123	SLC7A5,SLC3A2
GO:0030670	Phagocytic vesicle membrane	5	76	0.86	0.0365	9606.ENSP00000249071,9606.ENSP00000365402,9606.ENSP00000379873,9606.ENSP00000413156,9606.ENSP00000461945	RAC2,HLA-C,HLA-A,RAB34,RAB31
GO:0098858	Actin-based cell projection	8	219	0.61	0.0454	9606.ENSP00000253861,9606.ENSP00000261622,9606.ENSP00000290341,9606.ENSP00000290378,9606.ENSP00000315190,9606.ENSP00000367817,9606.ENSP00000376132,9606.ENSP00000496394	EXOC4,SLC7A5,IGF2BP1,ACTC1,ITGA3,PODXL,MYO1B,TRIOBP
