# Supplementary material for: A Novel SIL1 Variant (p.E342K) Associated with Marinesco–Sjögren Syndrome Impairs Protein Stability and Function
Source: Int J Mol Sci. 2025 Nov 22;26(23):11310. doi: 10.3390/ijms262311310 (PMC12691736; doi:10.3390/ijms262311310)
Supplement: Supplementary file 1 [file ijms-26-11310-s001.zip › ijms-3935520-supplementary/Supplementary table 5_Reactome_Pathways.xlsx]

## Sheet: RCTM
#term ID	term description	observed gene count	background gene count	strength	false discovery rate	matching proteins in your network (IDs)	matching proteins in your network (labels)
HSA-216083	Integrin cell surface interactions	11	85	1.16	2.14e-06	9606.ENSP00000225964,9606.ENSP00000265131,9606.ENSP00000295550,9606.ENSP00000296585,9606.ENSP00000300527,9606.ENSP00000315190,9606.ENSP00000327290,9606.ENSP00000346839,9606.ENSP00000355180,9606.ENSP00000355361,9606.ENSP00000362776	COL1A1,TNC,COL6A3,ITGA2,COL6A2,ITGA3,ITGA11,FN1,COL6A1,CD47,COL16A1
HSA-1430728	Metabolism	46	2092	0.39	1.02e-05	9606.ENSP00000216962,9606.ENSP00000222553,9606.ENSP00000244043,9606.ENSP00000261622,9606.ENSP00000262134,9606.ENSP00000265395,9606.ENSP00000265641,9606.ENSP00000270776,9606.ENSP00000276914,9606.ENSP00000285093,9606.ENSP00000299198,9606.ENSP00000317257,9606.ENSP00000320043,9606.ENSP00000321584,9606.ENSP00000334448,9606.ENSP00000339435,9606.ENSP00000339795,9606.ENSP00000346001,9606.ENSP00000346577,…	PYGB,NAMPT,PTGIS,SLC7A5,LPCAT2,HIBADH,CPT1A,PGD,PLIN2,ACAA2,CKB,CPNE1,LYPLA1,IMPDH2,GNG2,SRR,RPL7,RPL3,AK5,GSTM3,PTGS1,RPL5,DHCR24,ASS1,PPA1,ALDH1B1,SLC3A2,GLRX,AKR1C1,PFKP,RPL13A,MTHFD2,PSPH,PRPS2,PTGR1,RPL6,PAPSS2,GBE1,POR,ENO2,NNMT,RPL36,CPNE3,FDFT1,PHGDH,ENPP1
HSA-1474244	Extracellular matrix organization	15	300	0.75	0.00012	9606.ENSP00000225964,9606.ENSP00000231004,9606.ENSP00000252599,9606.ENSP00000258341,9606.ENSP00000265131,9606.ENSP00000295550,9606.ENSP00000296585,9606.ENSP00000300527,9606.ENSP00000311032,9606.ENSP00000315190,9606.ENSP00000327290,9606.ENSP00000346839,9606.ENSP00000355180,9606.ENSP00000355361,9606.ENSP00000362776	COL1A1,LOX,COLGALT1,LAMC1,TNC,COL6A3,ITGA2,COL6A2,CASP3,ITGA3,ITGA11,FN1,COL6A1,CD47,COL16A1
HSA-71291	Metabolism of amino acids and derivatives	16	368	0.68	0.00021	9606.ENSP00000261622,9606.ENSP00000265395,9606.ENSP00000299198,9606.ENSP00000339435,9606.ENSP00000339795,9606.ENSP00000346001,9606.ENSP00000359345,9606.ENSP00000361471,9606.ENSP00000367123,9606.ENSP00000375730,9606.ENSP00000378854,9606.ENSP00000403172,9606.ENSP00000406157,9606.ENSP00000441434,9606.ENSP00000464342,9606.ENSP00000493382	SLC7A5,HIBADH,CKB,SRR,RPL7,RPL3,RPL5,ASS1,SLC3A2,RPL13A,PSPH,RPL6,PAPSS2,NNMT,RPL36,PHGDH
HSA-3000178	ECM proteoglycans	8	76	1.07	0.00038	9606.ENSP00000225964,9606.ENSP00000258341,9606.ENSP00000265131,9606.ENSP00000295550,9606.ENSP00000296585,9606.ENSP00000300527,9606.ENSP00000346839,9606.ENSP00000355180	COL1A1,LAMC1,TNC,COL6A3,ITGA2,COL6A2,FN1,COL6A1
HSA-2408522	Selenoamino acid metabolism	8	115	0.89	0.0052	9606.ENSP00000339795,9606.ENSP00000346001,9606.ENSP00000359345,9606.ENSP00000375730,9606.ENSP00000403172,9606.ENSP00000406157,9606.ENSP00000441434,9606.ENSP00000464342	RPL7,RPL3,RPL5,RPL13A,RPL6,PAPSS2,NNMT,RPL36
HSA-428359	Insulin-like Growth Factor-2 mRNA Binding Proteins (IGF2BPs/IMPs/VICKZs) bind RNA	3	3	2.05	0.0052	9606.ENSP00000258729,9606.ENSP00000290341,9606.ENSP00000410242	IGF2BP3,IGF2BP1,IGF2BP2
HSA-8874081	MET activates PTK2 signaling	5	30	1.27	0.0052	9606.ENSP00000225964,9606.ENSP00000258341,9606.ENSP00000296585,9606.ENSP00000315190,9606.ENSP00000346839	COL1A1,LAMC1,ITGA2,ITGA3,FN1
HSA-1474290	Collagen formation	7	90	0.94	0.0065	9606.ENSP00000225964,9606.ENSP00000231004,9606.ENSP00000252599,9606.ENSP00000295550,9606.ENSP00000300527,9606.ENSP00000355180,9606.ENSP00000362776	COL1A1,LOX,COLGALT1,COL6A3,COL6A2,COL6A1,COL16A1
HSA-1474228	Degradation of the extracellular matrix	8	140	0.8	0.0109	9606.ENSP00000225964,9606.ENSP00000258341,9606.ENSP00000295550,9606.ENSP00000300527,9606.ENSP00000311032,9606.ENSP00000346839,9606.ENSP00000355180,9606.ENSP00000362776	COL1A1,LAMC1,COL6A3,COL6A2,CASP3,FN1,COL6A1,COL16A1
HSA-1650814	Collagen biosynthesis and modifying enzymes	6	67	1	0.0109	9606.ENSP00000225964,9606.ENSP00000252599,9606.ENSP00000295550,9606.ENSP00000300527,9606.ENSP00000355180,9606.ENSP00000362776	COL1A1,COLGALT1,COL6A3,COL6A2,COL6A1,COL16A1
HSA-72689	Formation of a pool of free 40S subunits	7	100	0.89	0.0109	9606.ENSP00000261868,9606.ENSP00000339795,9606.ENSP00000346001,9606.ENSP00000359345,9606.ENSP00000375730,9606.ENSP00000403172,9606.ENSP00000464342	EIF3J,RPL7,RPL3,RPL5,RPL13A,RPL6,RPL36
HSA-8948216	Collagen chain trimerization	5	44	1.1	0.012	9606.ENSP00000225964,9606.ENSP00000295550,9606.ENSP00000300527,9606.ENSP00000355180,9606.ENSP00000362776	COL1A1,COL6A3,COL6A2,COL6A1,COL16A1
HSA-156827	L13a-mediated translational silencing of Ceruloplasmin expression	7	110	0.85	0.0131	9606.ENSP00000261868,9606.ENSP00000339795,9606.ENSP00000346001,9606.ENSP00000359345,9606.ENSP00000375730,9606.ENSP00000403172,9606.ENSP00000464342	EIF3J,RPL7,RPL3,RPL5,RPL13A,RPL6,RPL36
HSA-72706	GTP hydrolysis and joining of the 60S ribosomal subunit	7	111	0.85	0.0131	9606.ENSP00000261868,9606.ENSP00000339795,9606.ENSP00000346001,9606.ENSP00000359345,9606.ENSP00000375730,9606.ENSP00000403172,9606.ENSP00000464342	EIF3J,RPL7,RPL3,RPL5,RPL13A,RPL6,RPL36
HSA-977347	Serine biosynthesis	3	9	1.57	0.0175	9606.ENSP00000339435,9606.ENSP00000378854,9606.ENSP00000493382	SRR,PSPH,PHGDH
HSA-3000170	Syndecan interactions	4	27	1.22	0.0181	9606.ENSP00000225964,9606.ENSP00000265131,9606.ENSP00000296585,9606.ENSP00000346839	COL1A1,TNC,ITGA2,FN1
HSA-156902	Peptide chain elongation	6	88	0.88	0.0212	9606.ENSP00000339795,9606.ENSP00000346001,9606.ENSP00000359345,9606.ENSP00000375730,9606.ENSP00000403172,9606.ENSP00000464342	RPL7,RPL3,RPL5,RPL13A,RPL6,RPL36
HSA-192823	Viral mRNA Translation	6	88	0.88	0.0212	9606.ENSP00000339795,9606.ENSP00000346001,9606.ENSP00000359345,9606.ENSP00000375730,9606.ENSP00000403172,9606.ENSP00000464342	RPL7,RPL3,RPL5,RPL13A,RPL6,RPL36
HSA-392499	Metabolism of proteins	33	1917	0.28	0.0226	9606.ENSP00000217131,9606.ENSP00000231509,9606.ENSP00000253861,9606.ENSP00000258341,9606.ENSP00000261868,9606.ENSP00000265131,9606.ENSP00000292782,9606.ENSP00000297338,9606.ENSP00000298492,9606.ENSP00000323421,9606.ENSP00000329471,9606.ENSP00000334448,9606.ENSP00000339795,9606.ENSP00000346001,9606.ENSP00000346839,9606.ENSP00000347495,9606.ENSP00000350364,9606.ENSP00000352408,9606.ENSP00000353731,…	CTSZ,NR3C1,EXOC4,LAMC1,EIF3J,TNC,DCUN1D1,RAD21,ABRAXAS2,SMC1A,KDELR1,GNG2,RPL7,RPL3,FN1,WARS1,NEGR1,BABAM1,DPP4,RPL5,RAB3B,PPA1,IGFBP3,RPL13A,HLA-A,RABGGTA,RPL6,RAB34,TGFBI,MME,RAB31,RPL36,FKBP8
HSA-168273	Influenza Viral RNA Transcription and Replication	7	135	0.76	0.0233	9606.ENSP00000339795,9606.ENSP00000346001,9606.ENSP00000359345,9606.ENSP00000375730,9606.ENSP00000403172,9606.ENSP00000415536,9606.ENSP00000464342	RPL7,RPL3,RPL5,RPL13A,RPL6,POLR2H,RPL36
HSA-2022090	Assembly of collagen fibrils and other multimeric structures	5	61	0.96	0.0233	9606.ENSP00000225964,9606.ENSP00000231004,9606.ENSP00000295550,9606.ENSP00000300527,9606.ENSP00000355180	COL1A1,LOX,COL6A3,COL6A2,COL6A1
HSA-2408557	Selenocysteine synthesis	6	92	0.86	0.0233	9606.ENSP00000339795,9606.ENSP00000346001,9606.ENSP00000359345,9606.ENSP00000375730,9606.ENSP00000403172,9606.ENSP00000464342	RPL7,RPL3,RPL5,RPL13A,RPL6,RPL36
HSA-3000171	Non-integrin membrane-ECM interactions	5	59	0.97	0.0233	9606.ENSP00000225964,9606.ENSP00000258341,9606.ENSP00000265131,9606.ENSP00000296585,9606.ENSP00000346839	COL1A1,LAMC1,TNC,ITGA2,FN1
HSA-72764	Eukaryotic Translation Termination	6	92	0.86	0.0233	9606.ENSP00000339795,9606.ENSP00000346001,9606.ENSP00000359345,9606.ENSP00000375730,9606.ENSP00000403172,9606.ENSP00000464342	RPL7,RPL3,RPL5,RPL13A,RPL6,RPL36
HSA-8953854	Metabolism of RNA	17	705	0.43	0.0233	9606.ENSP00000258729,9606.ENSP00000261015,9606.ENSP00000290341,9606.ENSP00000306614,9606.ENSP00000339795,9606.ENSP00000346001,9606.ENSP00000359345,9606.ENSP00000371858,9606.ENSP00000375730,9606.ENSP00000396301,9606.ENSP00000397927,9606.ENSP00000403172,9606.ENSP00000410242,9606.ENSP00000415536,9606.ENSP00000439856,9606.ENSP00000464342,9606.ENSP00000470252	IGF2BP3,WDR12,IGF2BP1,PPIH,RPL7,RPL3,RPL5,NOP2,RPL13A,IK,POLDIP3,RPL6,IGF2BP2,POLR2H,CHERP,RPL36,SUPT5H
HSA-975956	Nonsense Mediated Decay (NMD) independent of the Exon Junction Complex (EJC)	6	94	0.85	0.0233	9606.ENSP00000339795,9606.ENSP00000346001,9606.ENSP00000359345,9606.ENSP00000375730,9606.ENSP00000403172,9606.ENSP00000464342	RPL7,RPL3,RPL5,RPL13A,RPL6,RPL36
HSA-1442490	Collagen degradation	5	64	0.94	0.0267	9606.ENSP00000225964,9606.ENSP00000295550,9606.ENSP00000300527,9606.ENSP00000355180,9606.ENSP00000362776	COL1A1,COL6A3,COL6A2,COL6A1,COL16A1
HSA-9633012	Response of EIF2AK4 (GCN2) to amino acid deficiency	6	100	0.82	0.0267	9606.ENSP00000339795,9606.ENSP00000346001,9606.ENSP00000359345,9606.ENSP00000375730,9606.ENSP00000403172,9606.ENSP00000464342	RPL7,RPL3,RPL5,RPL13A,RPL6,RPL36
HSA-8868773	rRNA processing in the nucleus and cytosol	8	191	0.67	0.0283	9606.ENSP00000261015,9606.ENSP00000339795,9606.ENSP00000346001,9606.ENSP00000359345,9606.ENSP00000371858,9606.ENSP00000375730,9606.ENSP00000403172,9606.ENSP00000464342	WDR12,RPL7,RPL3,RPL5,NOP2,RPL13A,RPL6,RPL36
HSA-109582	Hemostasis	15	607	0.44	0.0296	9606.ENSP00000225964,9606.ENSP00000249071,9606.ENSP00000249842,9606.ENSP00000261622,9606.ENSP00000278505,9606.ENSP00000296585,9606.ENSP00000315190,9606.ENSP00000327116,9606.ENSP00000334448,9606.ENSP00000346839,9606.ENSP00000355361,9606.ENSP00000364193,9606.ENSP00000367123,9606.ENSP00000371958,9606.ENSP00000401645	COL1A1,RAC2,ISLR,SLC7A5,ENDOD1,ITGA2,ITGA3,EHD3,GNG2,FN1,CD47,MAGED2,SLC3A2,CD9,SERPINB2
HSA-6798695	Neutrophil degranulation	13	476	0.48	0.0296	9606.ENSP00000216962,9606.ENSP00000217131,9606.ENSP00000317257,9606.ENSP00000321584,9606.ENSP00000342026,9606.ENSP00000355361,9606.ENSP00000356056,9606.ENSP00000365402,9606.ENSP00000379873,9606.ENSP00000386738,9606.ENSP00000418525,9606.ENSP00000461945,9606.ENSP00000477590	PYGB,CTSZ,CPNE1,IMPDH2,PRDX6,CD47,DYNLT1,HLA-C,HLA-A,KCMF1,MME,RAB31,CPNE3
HSA-1799339	SRP-dependent cotranslational protein targeting to membrane	6	110	0.78	0.0364	9606.ENSP00000339795,9606.ENSP00000346001,9606.ENSP00000359345,9606.ENSP00000375730,9606.ENSP00000403172,9606.ENSP00000464342	RPL7,RPL3,RPL5,RPL13A,RPL6,RPL36
HSA-5663205	Infectious disease	19	917	0.36	0.0402	9606.ENSP00000231509,9606.ENSP00000264634,9606.ENSP00000306614,9606.ENSP00000321584,9606.ENSP00000334448,9606.ENSP00000339795,9606.ENSP00000346001,9606.ENSP00000359345,9606.ENSP00000365402,9606.ENSP00000371958,9606.ENSP00000375730,9606.ENSP00000377060,9606.ENSP00000379873,9606.ENSP00000403172,9606.ENSP00000403362,9606.ENSP00000415536,9606.ENSP00000464342,9606.ENSP00000470252,9606.ENSP00000476412	NR3C1,WNT5A,PPIH,IMPDH2,GNG2,RPL7,RPL3,RPL5,HLA-C,CD9,RPL13A,CBX1,HLA-A,RPL6,AP2M1,POLR2H,RPL36,SUPT5H,CHMP4A
HSA-975957	Nonsense Mediated Decay (NMD) enhanced by the Exon Junction Complex (EJC)	6	114	0.77	0.0403	9606.ENSP00000339795,9606.ENSP00000346001,9606.ENSP00000359345,9606.ENSP00000375730,9606.ENSP00000403172,9606.ENSP00000464342	RPL7,RPL3,RPL5,RPL13A,RPL6,RPL36
HSA-197264	Nicotinamide salvaging	3	19	1.24	0.0492	9606.ENSP00000222553,9606.ENSP00000244043,9606.ENSP00000441434	NAMPT,PTGIS,NNMT
