# Supplementary material for: A Novel SIL1 Variant (p.E342K) Associated with Marinesco–Sjögren Syndrome Impairs Protein Stability and Function
Source: Int J Mol Sci. 2025 Nov 22;26(23):11310. doi: 10.3390/ijms262311310 (PMC12691736; doi:10.3390/ijms262311310)
Supplement: Supplementary file 1 [file ijms-26-11310-s001.zip › ijms-3935520-supplementary/Supplementary table 6_KEGG-Pathways.xlsx]

## Sheet: KEGG 
#term ID	term description	observed gene count	background gene count	strength	false discovery rate	matching proteins in your network (IDs)	matching proteins in your network (labels)
hsa04512	ECM-receptor interaction	11	88	1.14	4.39e-07	9606.ENSP00000225964,9606.ENSP00000258341,9606.ENSP00000265131,9606.ENSP00000295550,9606.ENSP00000296585,9606.ENSP00000300527,9606.ENSP00000315190,9606.ENSP00000327290,9606.ENSP00000346839,9606.ENSP00000355180,9606.ENSP00000355361	COL1A1,LAMC1,TNC,COL6A3,ITGA2,COL6A2,ITGA3,ITGA11,FN1,COL6A1,CD47
hsa04510	Focal adhesion	12	195	0.84	5.96e-05	9606.ENSP00000225964,9606.ENSP00000249071,9606.ENSP00000258341,9606.ENSP00000265131,9606.ENSP00000295550,9606.ENSP00000296585,9606.ENSP00000300527,9606.ENSP00000315190,9606.ENSP00000327145,9606.ENSP00000327290,9606.ENSP00000346839,9606.ENSP00000355180	COL1A1,RAC2,LAMC1,TNC,COL6A3,ITGA2,COL6A2,ITGA3,FLNC,ITGA11,FN1,COL6A1
hsa05165	Human papillomavirus infection	14	324	0.68	0.00024	9606.ENSP00000225964,9606.ENSP00000258341,9606.ENSP00000264634,9606.ENSP00000265131,9606.ENSP00000295550,9606.ENSP00000296585,9606.ENSP00000300527,9606.ENSP00000311032,9606.ENSP00000315190,9606.ENSP00000327290,9606.ENSP00000346839,9606.ENSP00000355180,9606.ENSP00000365402,9606.ENSP00000379873	COL1A1,LAMC1,WNT5A,TNC,COL6A3,ITGA2,COL6A2,CASP3,ITGA3,ITGA11,FN1,COL6A1,HLA-C,HLA-A
hsa04974	Protein digestion and absorption	8	100	0.95	0.00047	9606.ENSP00000225964,9606.ENSP00000295550,9606.ENSP00000300527,9606.ENSP00000353731,9606.ENSP00000355180,9606.ENSP00000362776,9606.ENSP00000367123,9606.ENSP00000418525	COL1A1,COL6A3,COL6A2,DPP4,COL6A1,COL16A1,SLC3A2,MME
hsa01100	Metabolic pathways	29	1435	0.35	0.0026	9606.ENSP00000216962,9606.ENSP00000222553,9606.ENSP00000244043,9606.ENSP00000252599,9606.ENSP00000262134,9606.ENSP00000265395,9606.ENSP00000270776,9606.ENSP00000285093,9606.ENSP00000299198,9606.ENSP00000321584,9606.ENSP00000339435,9606.ENSP00000342026,9606.ENSP00000346577,9606.ENSP00000354357,9606.ENSP00000354612,9606.ENSP00000360316,9606.ENSP00000361471,9606.ENSP00000366927,9606.ENSP00000370517,…	PYGB,NAMPT,PTGIS,COLGALT1,LPCAT2,HIBADH,PGD,ACAA2,CKB,IMPDH2,SRR,PRDX6,AK5,GSTM3,PTGS1,DHCR24,ASS1,ALDH1B1,PFKP,MTHFD2,PSPH,PRPS2,PAPSS2,GBE1,ENO2,NNMT,FDFT1,PHGDH,ENPP1
hsa01230	Biosynthesis of amino acids	6	73	0.96	0.0042	9606.ENSP00000361471,9606.ENSP00000370517,9606.ENSP00000378854,9606.ENSP00000381504,9606.ENSP00000437402,9606.ENSP00000493382	ASS1,PFKP,PSPH,PRPS2,ENO2,PHGDH
hsa04151	PI3K-Akt signaling pathway	11	349	0.55	0.019	9606.ENSP00000225964,9606.ENSP00000258341,9606.ENSP00000265131,9606.ENSP00000295550,9606.ENSP00000296585,9606.ENSP00000300527,9606.ENSP00000315190,9606.ENSP00000327290,9606.ENSP00000334448,9606.ENSP00000346839,9606.ENSP00000355180	COL1A1,LAMC1,TNC,COL6A3,ITGA2,COL6A2,ITGA3,ITGA11,GNG2,FN1,COL6A1
hsa01200	Carbon metabolism	6	116	0.76	0.0331	9606.ENSP00000270776,9606.ENSP00000370517,9606.ENSP00000378854,9606.ENSP00000381504,9606.ENSP00000437402,9606.ENSP00000493382	PGD,PFKP,PSPH,PRPS2,ENO2,PHGDH
