# Supplementary material for: A Novel SIL1 Variant (p.E342K) Associated with Marinesco–Sjögren Syndrome Impairs Protein Stability and Function
Source: Int J Mol Sci. 2025 Nov 22;26(23):11310. doi: 10.3390/ijms262311310 (PMC12691736; doi:10.3390/ijms262311310)
Supplement: Supplementary file 1 [file ijms-26-11310-s001.zip › ijms-3935520-supplementary/Supplementary Table 7_Antibodies.xlsx]

## Sheet: Foglio1
Antibodies used in the study
Target	Brand	Ref. code	Dil. WB	Dil. IF
CKB	Abcam	ab92452	1:5000
CTHRC1	Abcam	ab5739	1:1000
FHL1	Proteintech	10991-1-AP	1:1000
KCTD12	Proteintech	15523-1-AP	1:500
Lamp2a	Santacruz	sc-18822		1:100
PDLIM5	Protientech	10530-1-AP	1:500
SIL1	Sigma Prestige	S-HPA011949	1:1000	1:100
Ubiquitin	Calbiochem	662099	1:4000
GAPDH	Santacruz	sc-32233	1:2000
