# Supplementary material for: A Novel SIL1 Variant (p.E342K) Associated with Marinesco–Sjögren Syndrome Impairs Protein Stability and Function
Source: Int J Mol Sci. 2025 Nov 22;26(23):11310. doi: 10.3390/ijms262311310 (PMC12691736; doi:10.3390/ijms262311310)
Supplement: Supplementary file 1 [file ijms-26-11310-s001.zip › ijms-3935520-supplementary/Supplementary Table 8_Primers.xlsx]

## Sheet: Foglio1
Primers used for RT-qPCR
Gene	Primer Forward (5'→3')	Primer Reverse (5'→3')
Target gene (ACAN)	CTG CTA TGG AGA CAA GGA TGA G	CTG GAG ATG TTG CAT AAA AGA CC
Target gene (ALDH1A1)	AGC AGG AGT GTT TAC CAA AGA	CCC AGT TCT CTT CCA TTT CCA G
Target gene (CTHRC1)	CAA TGG CAT TCC GGG TAC AC	GTA CAC TCC GCA ATT TTC CCA A
Target gene (CTTNBP2)	CCG TGG GAC TTT ATG AGG AAG	GAG GGA TCA TGG AGG CAT AAG
Target gene (ELAPOR2)	CCT GGC AAC ATG AAA ACT TCC	TCA TTG TCA GAA CCT CCA GC
Target gene (EXPH5)	TGG GAC AGA AAG GAT GTG ATG	CTG GCT TTG GGA CAA ATG TAC
Target gene (GPC4)	AGG AAA CGG CAA TGA GGA TG	GAC GAA GGA TCA GTA TGT CTG G
Target gene (LXN)	ACA GAA CTA CAT CAA CTA CCA GC	GTG ATA CTT ATG TCC TCT TCC TGG
Target gene (NRN1)	ACA AGA CGA ACA TCA AGA CCG	TTA TCC CAC ATA TCT TTC GCC C
Target gene (PCDH7)	TGT CAA ACC AAT AAC AAG TAC AGC	ACT GCT TGG TGT TTC TGA CTC
Target gene (PCOLCE2)	GGG AAG TCA ACG ATG CTA GAA G	GTG ACC AAT AAA CCC ATC TGC
Target gene (SIL1)	GCT TCA CCT TCT GCC TCA GTC A	AAC ACC TCC AGG ACT TCG GCA T
Target gene (VCAN)	GGT GGT CTA CTT GGG GTG AG	GTG ATG CAG TTT CTG CGA GGA
Housekeeping gene (GAPDH)	CTG GGC TAC ACT GAG CAC C	AAG TGG TCG TTG AGG GCA ATG
